# Supplementary material for: Identification of Novel Markers of Mouse Fetal Ovary Development
Source: PLoS One. 2012 Jul 26;7(7):e41683. doi: 10.1371/journal.pone.0041683 (PMC3406020; doi:10.1371/journal.pone.0041683)
Supplement: Table S1 — Differentially expressed genes during gonad development. Excel file containing information for the selected probes (column 1), including the gene name, gene description, EntrezGene Database Identifier, chromosomal localization, biological process, molecular function and cellular component terms from GeneOntology (columns 2 to 8) as well as expression group based on qRT-PCR. (XLSX) [file pone.0041683.s007.xlsx]

## Sheet: Sheet1
Probeset ID	Gene Name	Gene Description	EntrezGene ID	Mapping	biological process	molecular function	cellular component	expression group
1429366_at	Lrrc34	"leucine rich repeat containing 34"	71827	chr3,30523191,30546791,-	-	-	-	B
1419332_at	Egfl6	"EGF-like-domain, multiple 6"	54156	chrX,162960927,163023644,-	cell adhesion (0007155);multicellular organismal development (0007275);positive regulation of cell-substrate adhesion (0010811);cell differentiation (0030154);extracellular matrix organization (0030198)	calcium ion binding (0005509);protein binding (0005515)	basement membrane (0005604);membrane (0016020)	C
1428089_at	Slitrk1	"SLIT and NTRK-like family, member 1"	76965	chr14,109309200,109311624,-	axonogenesis (0007409)	protein binding (0005515)	integral to membrane (0016021)	A
1453544_at	Dmrtc1c1	"DMRT-like family C1c;DMRT-like family C1c1"	668357;71083	chrX,99998302,100005290,+;chrX,100042969,100049955,-	-	-	-	C
1449358_at	D6Mm5e	"DNA segment, Chr 6, Miriam Meisler 5, expressed"	110958	chr6,82896896,82980303,+	-	-	-	C
1432135_s_at	Mettl4-ps1;Spdya	"methyltransferase like 4, pseudogene 1;speedy homolog A (Xenopus laevis)"	668740;70891	chr17,71876236,71905883,+	G1/S transition of mitotic cell cycle (0000082);response to DNA damage stimulus (0006974);multicellular organismal development (0007275);positive regulation of cyclin-dependent protein kinase activity (0045737)	protein kinase binding (0019901)	nucleus (0005634)	C
1457843_at	Lypd6	"LY6/PLAUR domain containing 6"	320343	chr2,50046947,50047601,+	-	-	extracellular region (0005576)	B
1420532_at	Magi2	"membrane associated guanylate kinase, WW and PDZ domain containing 2"	50791	chr5,19413593,20209177,+	signal transduction (0007165)	signal transducer activity (0004871);protein binding (0005515)	synaptosome (0019717);cell junction (0030054);synapse (0045202)	C
1437085_at	D630039A03Rik	"RIKEN cDNA D630039A03 gene"	242484	chr4,57921355,57922102,-	-	-	-	A
1435201_at	Tmem174	"transmembrane protein 174"	68344	chr13,99404932,99405814,-	-	-	integral to membrane (0016021)	A
1449253_at	Smc1b	"structural maintenance of chromosomes 1B"	140557	chr15,84895117,84962390,-	sister chromatid cohesion (0007062);meiosis (0007126)	DNA binding (0003677);protein binding (0005515);ATP binding (0005524)	chromosome, centromeric region (0000775);lateral element (0000800)	C
1430303_at	Ccdc41	"coiled-coil domain containing 41"	77048	chr10,94151463,94184540,+	-	-	-	B
1442379_at	Fam196b	"family with sequence similarity 196, member B"	574403	chr11,34321539,34322640,+	-	-	-	-
