# Supplementary material for: Identification of Novel Markers of Mouse Fetal Ovary Development
Source: PLoS One. 2012 Jul 26;7(7):e41683. doi: 10.1371/journal.pone.0041683 (PMC3406020; doi:10.1371/journal.pone.0041683)
Supplement: Table S2 — Differentially expressed protein-coding and non-coding genes as determined by microarray analysis. Excel file containing information for all differentially expressed protein-coding and non-coding genes identified by microarray analysis using the NCode Mouse array and RNA from mouse embryonic gonads from 11.5 to 14.5 dpc. (XLSX) [file pone.0041683.s008.xlsx]

## Sheet: Noncoding
																												Mean absolute expression (microarray)
ProbeName	Accession ID	Intergenic	Bidirectional Partner Accession ID	Bidirectional Distance	Intronic Host Accession ID	Antisense Partner Accession ID	uaRNA Host Accession ID	Transcript Size	CDS Size	Intron Size	Genomic Size	Intron Count	Exon Density	CDS Density	UCSC Known Gene ID	RefSeq ID	UniGene Symbol	UniGene Name	PhastCons Score (Total)	PhastCons Score (Mean)	LincRNA	lncRNAdb ID	HalfLife (min)	NucCyto Enrichment Classification	Percent GC	Classification Confidence	Probe Sequence	11.5F	12.5F	13.5F	14.5F	11.5M	12.5M	13.5M	14.5M
IVGNm00189	AK018038,AK029296,BC051212		AK083328	-706		BC057543		3065			3065		1	0	uc008rjh.1		BC051212	RIKEN full-length enriched library, clone:5830467E13 product:inferred: lymphoid enhancer binding factor 1, full insert sequence.,Mus musculus adult male thymus cDNA	1451.41	0.474			69.1452	Expression below cutoff	57.42	high	AGAATCAGAAAATACCGAAAAGTCCACTTCCTTCAGAGTAAACAATAAAGAGCCACCGGG	93.1486	90.3932	87.8754	89.314	81.6246	54.1003	44.3235	38.9997
IVGNm00244	AK021294	TRUE	NM_030732	-583				401			401		1	0					127.139	0.317				No enrichment	62.59	high	GGGAAGGTTTGATGGATCAGTTCTCATTGCGCGAAAATAAAGCCATAGACAGAATGAATG	1045.07	579.289	534.824	579.731	741.224	308.911	260.35	211.71
IVGNm00537	AK081561,AK086581,NM_030708						NM_030708	13874	10746	183428	197302	10	0.07	0	uc008ooa.1	NM_030708	Zfhx4	zinc finger homeodomain 4	12406	0.988			68.3797	Expression below cutoff	45.4	low	TTACACATTTTATGTAAACTCTTTAATGTCTTTAATTTGGATTTTTGTTTCTTAGAACTT	263.255	191.397	166.853	144.471	240.079	144.422	75.4395	65.7452
IVGNm00993	AK008102	TRUE						611			611		1	0					34.839	0.057	TRUE		253.949	No enrichment	56.46	high	ATTTCTTAACGTTCCGGTCTCACATGCCCTTGTTTCTCCCGAGCTATAGAAAACCTGGTG	2581.42	2831.94	2957.9	3311.46	2289.19	1438.02	1213.35	1289.51
IVGNm01474	AK090234,NM_001101488						NM_001101488	3924	966	200069	203993	6	0.019	0.246			Gsg1l		1376.39	0.351				Expression below cutoff	56.91	low	ATCTATTTTAATAGCTGTGTTTATGTAAATGTGTATTAGAAAACTGTGTACGGGCGTGTC	57.5511	88.928	97.5249	128.312	86.3021	362.333	638.357	1022.07
IVGNm01537	AK138549	TRUE	AK163446	-116				749			749		1	0					47.306	0.063			178.283	No enrichment	56.74	high	TTTAGTAAGGGAGGAGAGACCTCTGATCCTTTTGGTTTAAATAAACACGCTTGCACTTCT	889.543	558.755	509.283	592.468	685.136	295.965	253.128	277.005
IVGNm01592	AK147860,AK161453,NR_015574		BC172105	407				3726	582	12096	14899	3	0.188	0.156	uc009mzf.1		4930513N10Rik,AK147860	RIKEN full-length enriched library, clone:G270070H02 product:unclassifiable, full insert sequence.,Mus musculus melanocyte cDNA	768.582	0.227			65.8127	No enrichment	49.93	low	AGTTCAAGCTTCAATTGCCCCCAAACTGAAGCCCTCTGAAACAACCAGAAACCCACTTCC	447.23	249.734	173.906	197.316	581.679	153.446	99.6928	92.1437
IVGNm02152																										indeterminate	ATTGGAAAATTGTTACTACTCTTTCCTAAAAGGCAAATCTAAGCATACATTGGACCATGT	197.158	104.525	60.2135	58.5059	214.048	142.285	113.386	137.599
IVGNm02205																										indeterminate	GTTTCTAGGTCTCGATGCTAAGTAGGTGCCATATTCATTGTATCCTTCTTGCACTGCTCC	2163.81	1631.98	1234.32	1412.67	2498.17	2987.06	2918.25	2977.47
IVGNm02570																										indeterminate	GAGCGCTTGTCTTCTTAATAGTTCAAAATGTTGGTGGCAGAATAAATCTCTAAGACCCCC	87.341	99.5139	47.2777	23.554	79.7893	95.5761	55.5795	147.104
IVGNm02595	NM_001017362							1751	1227	5556	7307	7	0.24	0.701	uc008sjj.1	NM_001017362	Arid3c	AT rich interactive domain 3C	1149.29	0.656			488.262	Cytoplasmic	58.82	low	ATTGGATTTGAATGTGAAGATGTCCCTTGGGTTGCATCTGGAAAATAAAATTGTACTTCC	37.7869	95.0939	222.489	140.227	36.4405	64.7533	45.3414	60.9288
IVGNm02597																										indeterminate	GACCACCTTTTGTTACCACCCCATCAGAGTTAGGATTTGTTTTTCATCCTTGGTGATTAA	624.761	334.676	352.977	456.798	642.562	637.978	801.118	989.891
IVGNm02841	AK013488				AK054062,AK079068,AK079308,BC057693,BC058705,NM_172563			1268			1269		1	0					214.45	0.169			16.0889	Expression below cutoff	50.39	high	TTCAAATGACTAGGCCTGCACATTTCCACCAACTCCAGCAATTAAAGAGTCTCTGGGACC	49.8023	71.0774	42.536	34.1048	48.8419	80.8187	149.094	227.404
IVGNm02946	AK019982							839			839		1	0					463.572	0.553			25.7841	Nuclear	62.69	low	GTGTACTATAATAAAAGACTAATGGGGCTTTTGCTACATATTCTGTCGTAGGAGATCGAG	1167	1192.6	1397.26	821.458	872.312	623.107	364.859	482.375
IVGNm02952	AK020106		AK036110	-733		AK084182		800			800		1	0					484.472	0.606				No enrichment	57.38	high	TGGGAACCCCTTTTCACTGAACCTAAACAGCCTGAATTTTGAGTCATATTTGCTGGCAGA	425.595	593.922	1315.16	1440.73	307.613	258.633	258.702	310.673
IVGNm03106	AK046120,NM_001109657					AK035702	BC120530	7069	1248	95388	102457	13	0.069	0			Gas7		1864.76	0.264				Expression below cutoff	49.98	low	ATAAAATGGATGTAATATAAGTTGTAAGTAACGTTGTCAAAACTCTGATCCCGATGGAGG	204.667	404.669	306.967	355.288	567.127	1049.56	717.509	636.932
IVGNm03182	AK078566,NR_037977							1408	390	12208	12825	2	0.048	0.173	uc007lbm.1		AK078566,Gm53	RIKEN full-length enriched library, clone:7030405N17 product:unclassifiable, full insert sequence.,Mus musculus 11 days embryo gonad cDNA	236.445	0.383	TRUE			Expression below cutoff	51.81	low	CAACGGATGGAGGACAGCGCGGTTCCAAGAGAGGGCGCCAAAGGCGACGCGCTGGCGGCC	48.7179	58.7284	53.3447	48.7374	73.2226	164.404	108.339	151.779
IVGNm03373	AK144330		AK084635	-242		AK157408		677		2044	2721	2	0.249	0	uc007lsd.1		AK144330	RIKEN full-length enriched library, clone:G630023F10 product:unclassifiable, full insert sequence.,Mus musculus adult male vesicular gland cDNA	44.603	0.066	TRUE			Expression below cutoff	48.01	high	CTCCAAGATCTTTGTGAGGAGTGGAGCGAGTAACAGTTACCTCCACGGCACTTGCAGGCA	108.424	117.399	107.545	128.731	116.711	136.428	225.501	247.923
IVGNm03695	AK005737					AK086675		682			682		1	0					25.842	0.038				Expression below cutoff	52.2	high	GGTTGAGCTAGCACCAGTCTTGAACTTGTCAGAGACCATCTCTCACTAATTAAAGGAAGA	132.725	124.395	124.214	147.872	115.363	60.2412	54.1605	55.4894
IVGNm03839	AK017289		M12185	-14		AK002779		1336			1336		1	0					171.296	0.128			45.9857	No enrichment	60.48	high	TGTAGACCCCGTTGTCCACTGGGAAGAGGGCTTGGTATCAAAGGAACATAAATTTTATTA	47.7019	39.0892	277.986	558.374	41.0737	37.7132	31.3789	54.8809
IVGNm03899	AK020662,NM_011782		AK031656	316				8104	2790	34865	42969	7	0.189	0	uc007ztw.1	NM_011782	Adamts5	a disintegrin-like and metalloprotease	3677.1	0.454			299.68	Expression below cutoff	44.55	low	TTTGGTTGCTCTCCACCTCTTGGCTTTTACTCCCACCAACACCACCCTTTATTTAATTTT	96.4964	88.9902	61.0263	72.3509	78.1192	77.372	109.253	138.226
IVGNm03904	AK020819,AK038602,AK162627	TRUE						4424		4242	5018	1	0.155	0	uc007zxm.1		AK038602	RIKEN full-length enriched library, clone:A230049K01 product:unclassifiable, full insert sequence.,Mus musculus adult male hypothalamus cDNA	518.973	0.12			428.748	Cytoplasmic	44.87	high	AATGGCGACTGCTCTAAGGGTGAGAGACAAGAGAGATCTCTTCATAGTGATGAAAACAAA	120.671	134.374	126.536	125.17	112.212	68.26	63.3055	58.9205
IVGNm03972	AK034059						BC131947	2773			2773		1	0					97.023	0.035			279.885	Expression below cutoff	43.64	high	GAGTTTTCTAGAATAATCTTATTTTTGTACTTGTCCACCCTGCTAAGATATATACCACTG	46.2428	148.163	298.021	295.668	45.0846	39.5705	36.7898	52.2032
IVGNm04039	AK034891,AK046267						BC055333	2482			2482		1	0					545.974	0.403				Expression below cutoff	35.46	low	ATTGATTCATAGTATTGTCAAAGAATTGTGTATTGTGTATTCACTGGGAAAAATAAAAAA	281.897	204.283	99.2451	81.9868	296.811	661.827	441.369	419.89
IVGNm04907	AK160141,BC052793	TRUE	NM_011749	-47				737		170	873	1	0.793	0	uc007zaa.1		AK160141	RIKEN full-length enriched library, clone:1700007L15 product:unclassifiable, full insert sequence.,Mus musculus adult male testis cDNA	111.388	0.151	TRUE		518.183	No enrichment	52.03	high	GAGGGACGTCCTCCCCTTGAGGCTGGCCCTTGAAACTAGAAAACCTGGTTGGAGTCTGCA	52.3814	63.2364	92.796	157.935	56.5426	56.6916	52.5916	42.8431
IVGNm06190	AF408435,AK029140,AK088576,AK135778,BC005475,BC059808,NM_145150					BC157095		3091	1818	18861	21743	13	0.13	0.324	uc009iaf.1,uc009iag.1,uc009iah.1,uc009iai.1,uc009iaj.1	NM_145150	Prc1	partial cds.,Mus musculus protein regulator of cytokinesis 1-like protein mRNA,Protein regulator of cytokinesis 1.,protein regulator of cytokinesis 1	1676.3	0.569			245.791	Nuclear	43.66	low	GGACAGACGCCCAAGAAGTCTGGCAAAATGAACACTACCACCATGTCTAGTGCTACACCC	234.392	279.933	188.315	129.603	255.627	354.25	325.634	283.204
IVGNm08618																										indeterminate	CAATGGGCTCCAGGCTCTCCAGACCCCAGACCCCAGATTTCAGATCCTGCAAGACACTGG	64.0784	56.4307	115.949	167.956	60.3137	56.0688	56.1537	62.5199
IVGNm08702																										indeterminate	GCAAGAAAATCCGGCTGTTTTAGACTAAAGACTATTGTATCCTCAACTCAGATCCAGTCT	141.02	127.822	245.422	302.228	144.669	145.073	125.746	106.411
IVGNm08816	AK018519				AK005300,AK017745,AK146027,BC005574,NM_026485	AK129420		1374			1374		1	0					179.366	0.131				No enrichment	45.34	high	GATTTTTCCAGCAGACTTGTCATTTTTAAAGAGCTTTCTTTAGCCTGGACCATTGTATCT	316.4	214.329	169.906	221.551	389.808	190.786	65.8296	61.7952
IVGNm09041																										indeterminate	GCCATCTCTCTAATGCCCCTTAATGAGTTGTTTTTTAAATATGTGGGTTAGAGTTTTACC	54.0587	72.6422	83.3047	59.6993	67.9078	68.903	163.926	154.126
IVGNm09177	AK002420,AK005967		AK012251	-228				573		1894	2467	1	0.232	0	uc007msj.1		AK005967	RIKEN full-length enriched library, clone:0610009L18 product:hypothetical protein, full insert sequence.,Mus musculus adult male kidney cDNA	36.014	0.063			431.372	No enrichment	57.59	high	CATACTCACTTTCTCCTTGTTAGGCAACGGGAACGAGAAACATGGTCTCCACTGTTCCTG	328.494	262.779	270.785	351.758	284.692	177.114	156.483	158.746
IVGNm09248	AK015432					AK042567		1118		161115	162234	1	0.007	0					296.468	0.265				Expression below cutoff	48.75	high	TTAACACTTTGTAATTGTTATAGATGGATCCTGCTCTGTGCTAGAGAAAACTTCCTTGGG	77.4177	135.343	147.012	222.548	66.4434	49.607	36.6585	43.4796
IVGNm09430	AK081759					AK005870		581	483		581		1	0.831					403.914	0.695				No enrichment	69.71	low	CTACGGCGCCACGGCCGCTCATTGTCTCTCCCCTTCAACCCGGGGGCAAACAGGAAGCCC	226.234	218.595	142.116	163.286	208.595	93.1297	82.952	88.4943
IVGNm09764	AK039327,AK077885,AK079660	TRUE						2094		244285	246379	8	0.007	0	uc007bld.1		AK079660	RIKEN full-length enriched library, clone:A330023J11 product:hypothetical protein, full insert sequence.,Mus musculus adult male spinal cord cDNA	134.003	0.071				Expression below cutoff	47.71	high	CTTGGTCTCCCAACCTTGATGCCTCAAGAAGGTACACAGAAAATGGCCGTCAGCATCCTT	300.858	211.088	115.997	103.633	200.43	80.806	65.9617	60.9788
IVGNm09865	AK039327,AK077885,AK079660	TRUE						2094		244285	246379	8	0.007	0	uc007bld.1		AK079660	RIKEN full-length enriched library, clone:A330023J11 product:hypothetical protein, full insert sequence.,Mus musculus adult male spinal cord cDNA	134.003	0.071					47.71	high	TGGTCTCCCAACCTTGATGCCTCAAGAAGGTACACAGAAAATGGCCGTCAGCATCCTTAC	264.9	207.405	108.274	101.01	197.688	81.0356	63.9341	55.7224
IVGNm10368	AK018429						AK189098	718			719		1	0					621.647	0.866				Expression below cutoff	35.52	high	TACAAAACTCTGTACAGTATGTTTGTGAATAATTGAACCAGAATAATGAACATTGTTTGC	126.08	125.323	160.43	174.027	135.639	164.8	485.219	639.115
IVGNm10397	AK020331		NM_001195565	-421				1114	419		1115		1	0.376					289.269	0.26				No enrichment	59.96	low	CGTGTGGTCTTCTTATGATGGTCACCGTTGAGAATTGCTTAGGTTGTTCCAAAAATAAAG	168.794	173.69	181.388	238.796	145.12	142.023	117.345	110.849
IVGNm10406	AK020648		AK160082	-243				447			447		1	0					22.44	0.05			405.525	Expression below cutoff	58.84	high	ACCCGGGTAAGAAGACTAGAACATTTGGGTTCAATAAATGCTGTTTCATATACTTTTTTA	190.973	176.498	171.177	235.21	171.066	104.61	85.4805	111.23
IVGNm10463	AK036014						BC160379	2035		73	2108	1	0.965	0					601.54	0.296				Expression below cutoff	50.02	high	TGTCCCACTACCCAGACCAGAGTGCCCTTTGTGGACATGCAGAATTTCTATGAATATAGT	99.4197	291.151	443.551	535.535	111.689	101.722	98.6954	92.924
IVGNm10735	AK044909,AK132049						AK047478	1563			1566		1	0					237.119	0.161			120.965	Expression below cutoff	46.1	high	GTTTTTAAACACACTGTCTTTCTGGCTATTGTTCATTCACTGAAGACTGATTTTTATTGT	393.16	458.076	517.242	455.372	335.689	230.127	170.038	218.426
IVGNm11326																										indeterminate	AGTTCCTCCTTCCAGCACTGGCTCAGCAAGATGCAAATGCGGGCGCTGGCTGATTTTTTC	78.1823	124.43	153.554	198.414	98.8791	71.5631	45.3671	43.0363
IVGNm11365	AK027951,NM_001101502,NM_001110508		BC052796	-811			NM_001101502	3305	1782	956	4127	2	0.768	0			Zfp703		2096.11	0.661			33.6321	Expression below cutoff	60.36	low	ATTTTGTGAAGTACTTTATCGTTACTATTTTATTTTTTCTCTCCCTAGTTGGGACTGTGA	459.561	399.578	364.536	379.56	339.686	161.645	135.542	171.817
IVGNm12130	AK015171,AK076722		AK145389	324				1092			1092		1	0	uc007pbs.1		AK076722	RIKEN full-length enriched library, clone:4930421J07 product:unclassifiable, full insert sequence.,Mus musculus adult male testis cDNA	475.36	0.436			521.12	Expression below cutoff	62.27	high	GTAGGTTCTGTCGGAACTTCTGTCTCCTGTGCCTCTTAATAAAGGTTAAGCTAATTGATT	106.758	89.2856	100.163	103.155	86.366	58.0313	54.6889	48.0568
IVGNm13171	AK019083,AK020483,AK090111,EF177380,FJ209304,NR_002847	TRUE						6982			6982		1	0	uc008gfj.1		AK019083,Malat1	RIKEN full-length enriched library, clone:2210401K01 product:inferred: Unknown (protein for MGC:7901) [Mus musculus], full insert sequence.,Mus musculus adult male stomach cDNA	3453.01	0.639	TRUE	Malat1		Cytoplasmic	42.48	high	GCTCCAATGTACTTGTGCTTAAAATCATTAAATTATACAAATTAATAAAATACTTCACTA	626.391	493.465	371.356	340.042	538.786	264.471	157.989	200.28
IVGNm13235	AK003136,AK033147		NM_010258	58				1965	252	1909	2637	3	0.276	0	uc008ebh.1,uc008ebi.1		AK003136,AK033147	RIKEN full-length enriched library, clone:1010001N08 product:unclassifiable, clone:8030446N09 product:unclassifiable, full insert sequence.,Mus musculus 15 days embryo male testis cDNA,Mus musculus adult male heart cDNA	183.456	0.198				Expression below cutoff	47.33	low	GGGAGTGGATTCTTACAGGAACACCCCAGTCACTGTGGCTTCAGCGTGGCTGCATTTATG	273.553	245.558	218.845	258.815	260.407	80.2144	92.1409	102.631
IVGNm13239	AK018202,AK028745,AK033579,AK145725,AK148054,AK159400,AK159773,AK167154,AK167255,BC025215,BC064019,BC095948,EF177378,GQ859163,NR_003513		AK180708,AK186029,AK209496,AK215842,GU266552	20			AK206183	20767		166	20767	1	0.938	0	uc008gfk.1		AK148054,Neat1	RIKEN full-length enriched library, clone:G370005F13 product:unclassifiable, full insert sequence.,Mus musculus B16 F10Y cells cDNA	1695.23	0.204	TRUE	NEAT1	0.96684	Nuclear	47.28	high	GGAATTTCATATGGGAGTCATGCCTTATACAACACATACAGGAATTTAATGTGTGAGCCA	369.61	272.345	212.534	180.326	268.39	130.03	104.528	129.678
IVGNm13487	AK085777	TRUE				AK018581		2839			2839		1	0					476.039	0.168				Cytoplasmic	43.5	high	AAGACAGATATGTGGCTGCTCCTATACATTGTGAATTACTATAACATATAGCATTATATA	145.504	130.28	105.756	95.5296	125.645	51.0314	43.0305	37.0456
IVGNm13680	AK156088				AK007130,AK155246,BC138272,BC138273,NM_028576			2310			2327		1	0					627.617	0.272			89.7282	No enrichment	36.15	high	TCTCTATCATTTTCATCCCTGTTGACCTGGCAGGCGCAGGCGCAGGCGCCCTCTCTGGTG	73.2403	74.4671	225.427	272.162	69.2104	59.543	50.6344	49.9244
IVGNm18639	AK018518						AK155442	1857			1857		1	0					86.705	0.047			116.096	No enrichment	43.35	high	ATAAGGAAAACAGTATTTCAGACTTAATAACATCAATGAGTGGAGAAAAAAAAAATCACA	55.6391	51.7306	60.0864	62.8572	64.3286	93.727	109.727	135.149
IVGNm18707	AK015151,AK029619				BC148376,DQ537939,M55512,NM_144783			776			776		1	0					62.831	0.081				Cytoplasmic	42.01	high	ATTGGAAATAAAATCACTACAGTAAGGATTCCAGAACTGTACCTAGAGGAGAGAGTCTTT	2652.24	1955.93	1112.98	648.266	2256.25	783.969	230.815	296.865
IVGNm18718	AK030514,AK044581,AK049117		AK187673	13			AK038866	2671			2671		1	0					447.712	0.18					52.24	high	GCATCTCCAGTGGTTATTAGCTATTTCCTGTAGTGAAAATTCCCTCTGAAAAGAAAGTAA	119.432	91.2325	92.3839	112.424	115.814	54.8658	40.7106	36.6666
IVGNm18863	AK030514,AK044581,AK049117		AK187673	13			AK038866	2671			2671		1	0					447.712	0.18				No enrichment	52.24	high	TCTCCAGTGGTTATTAGCTATTTCCTGTAGTGAAAATTCCCTCTGAAAAGAAAGTAAAGG	104.225	85.0925	81.4671	102.517	107.78	50.3367	35.5981	31.4681
IVGNm18951	AK081759					AK005870		581	483		581		1	0.831					403.914	0.695					69.71	low	TGAACAGAGCTGACGGAGAGCCTAGCGGCAAATGAGAGCCGGGAAGAGGGGCGGAACTTC	567.209	495.171	324.029	388.114	431.882	195.913	157.613	168.395
IVGNm19463	AK011997,AK015614,BC058130,BC096561,NR_028298		NM_177762	-76			AK011997	1034	338		1034		1	0	uc009csq.1		2610306M01Rik,AK011997	RIKEN full-length enriched library, clone:2610306M01 product:unclassifiable, full insert sequence.,Mus musculus 10 days embryo whole body cDNA	150.762	0.146	TRUE		95.12	No enrichment	54.16	low	CACACCTACTGCTTTCTCTTCAGAATCTTTCGCAAGAAGATGCTGTGTTTACTAAGGATC	209.074	162.174	205.048	248.036	185.699	149.155	138.831	120.028
IVGNm19483	AK013819				AK132586,BC065785,NM_001164034,NM_001164035,NM_008742			529			530		1	0					44.615	0.084				Expression below cutoff	45.94	high	GAATTCCCAGAACAAGTGACTAACCTCCATTCACTTTGGAAAACATTTATTCCATACTCC	109.145	67.0982	24.4146	18.1244	111.397	220.25	87.6281	103.674
IVGNm20405	AK014377							1031			1031		1	0					122.617	0.119			109.92	Expression below cutoff	47.43	high	ACTCAACTGTCTTTCTCCTTCCATCTTTTTTATTCTTAAACCAATAAGGGGTTTTAAGTG	152.007	111.008	137.637	221.203	140.651	109.93	97.1934	93.2546
IVGNm20426	AK015184				AK145159,BC075674,NM_001033472			1984			1984		1	0					232.045	0.117			157.787	Expression below cutoff	36.09	high	GGATAGTGCTAATTGTTCTTCTATAACCTTTAGTATCAACTTTTTAAAACATTTTAAGTA	43.6628	149.012	299.978	254.412	33.4051	64.5486	63.0562	37.1446
IVGNm21342	AK015190,AK086441,AK086661		AK013765,AK186876	-40		AB060274	AK153528	1807			1807		1	0					421.41	0.235					56.52	high	GATGGCTAACCTACCAAGGATCCCGATTAGTTATGACAGACACATTAATGCGTACCAGCT	74.526	87.3027	84.381	92.7509	80.5632	56.2519	48.8313	42.9864
IVGNm21949	AK162836,NM_001163145						NM_001163145	5917	597	61978	67895	4	0.087	0			1810041L15Rik		964.182	0.163			86.9131	Nuclear	53.76	low	GTCTTTCTATAGAGTGGTTTTTATAACGACGTCCTTAGTTTTAATAAAGGATTAATCAAG	341.475	331.661	218.999	252.127	221.791	94.3171	51.3257	62.0841
IVGNm22715	AK015136,AK016525,AK034425,AK144701,AK154718,AK155868,BC021358,BC061482,BC067070,NR_015524	TRUE	AK015007,AK206055	-79				4135		10986	15121	2	0.259	0	uc007gvv.1		4932415G12Rik,AK015136	RIKEN full-length enriched library, clone:4930414F20 product:unclassifiable, full insert sequence.,Mus musculus adult male testis cDNA	548.937	0.181			233.887	Expression below cutoff	43.01	high	CTCAATGATATGTGACCCCATTATATTTGACTACAATATAATAAAAAAGATCCTCACTCC	324.181	344.38	948.117	1191.73	313.316	313.345	361.518	339.314
IVGNm25646	AK020088,NM_183126							1184	507	188725	189909	3	0.006	0.428	uc009tah.1	NM_183126	6030498E09Rik	hypothetical protein LOC77883	24.555	0.021				Expression below cutoff	41.13	low	AACATCGGGCAGATCTCAGATATAAGGGCAATCAGTAAATATGAGTGTGACAATTGGGAG	104.869	79.1349	28.2466	24.0281	290.838	112.834	80.5963	40.6286
IVGNm26938	AK082876	TRUE	AK137524	-227				1179		8020	9199	4	0.128	0					133.985	0.114	TRUE			Expression below cutoff	49.45	high	ATTGGATTCCACTAAGAATTCTACTCAGTTTGGAAGAACCGTCTGTCCTTTAAGTCCTTG	100.799	90.2356	76.7266	48.2656	106.927	90.5204	351.441	539.626
IVGNm27266	AK045786	TRUE						568		3733	4301	2	0.132	0	uc009jkd.1		AK045786	RIKEN full-length enriched library, clone:B230311B06 product:unclassifiable, full insert sequence.,Mus musculus adult male corpora quadrigemina cDNA	76.36	0.134	TRUE			No enrichment	52.99	high	TCAAGCTGTTGTACCAGACTCATCTTGCCCAGTGTCAGAATCTCTTGTTCAAGACAGGCT	72.9321	85.9655	120.884	88.6538	65.4135	121.607	331.997	357.058
IVGNm27601	AK004365,BC040515							1577			1579		1	0					156.956	0.18				Expression below cutoff	49.84	high	CTAGCAGCAGCTGAACATCTGTCTAACTCAGCAGCCAGCTGAGCAGTAGAACTTGGGATG	35.4114	42.9933	31.7738	38.2919	39.8277	132.895	153.012	165.381
IVGNm27690	AK013417,BC035277,NM_001164528						FJ024501	8260	1983	54434	62694	9	0.132	0			Ildr2		2728.62	0.33				No enrichment	49.3	low	AACAGGAATTACAGACAATTTTCTTATTCCCTTACCATCCTGAATAAAACTTAGCTCATG	719.142	774.362	689.362	717.066	595.309	367.793	348.392	358.483
IVGNm27713	AK014986		AK144987	-164				800		2802	3602	1	0.222	0	uc008ikf.1		AK014986	RIKEN full-length enriched library, clone:4921530L18 product:unclassifiable, full insert sequence.,Mus musculus adult male testis cDNA	55.69	0.07			60.1345	Expression below cutoff	48.25	high	TTATTTCAAATCATTTATATGCATTGGCTCTTCATAATTAGTAGCTCCACGACATTTATT	119.92	123.697	223.653	302.735	106.069	106.721	106.302	78.7403
IVGNm27777	AK018605,NM_172471						AK140756	7928	2856	95059	102987	13	0.077	0	uc008ihr.1	NM_172471	Itih5	inter-alpha (globulin) inhibitor H5	2000.25	0.252				Expression below cutoff	46.7	low	TATTTACCATTGTGTTATAGCTGCTTAAAGATTCATAGTCACACTAAATATGTTTATATT	76.5946	173.014	356.967	533.062	68.163	425.326	789.314	1173.57
IVGNm27837	AK028767,AK035205,AK035414							3429			3429		1	0	uc007dlt.1		AK028767	RIKEN full-length enriched library, clone:4732454L13 product:unclassifiable, full insert sequence.,Mus musculus 10 days neonate skin cDNA	283.524	0.122			455.413		41.41	high	CCTAGCACACAAATGAGTAGTTTGTGTATGTTATATTTTTAATGAATAAAGAGTGGAAAA	196.063	58.2438	46.5117	71.1066	176.251	71.3504	99.9829	158.117
IVGNm27955	AK031124,AK043086,BC023483						AB355846	2090			2090		1	0	uc007dvi.1		BC023483	RIKEN full-length enriched library, clone:5930407C20 product:unclassifiable, full insert sequence.,Mus musculus 13 days embryo forelimb cDNA	438.827	0.245				Expression below cutoff	46.46	high	GAAAAGAATTGAATTCTATAGTTCTCATCAACTGGTGACATGAAACCATTAAGCTGTGTG	2184.4	1976.47	1148	1252.02	2705.77	3869.36	3187.76	2552.85
IVGNm27983	AK046039,AK144670						AK166169	2408			2408		1	0					659.468	0.313			102.556	No enrichment	34.09	high	ATTTAGTACTTGTTCAGGTACAAATGTGAAACGAAAAAAAAAACCCACAGCTGTTAATGT	411.711	558.779	587.062	597.015	341.765	211.659	159.083	169.2
IVGNm28014	AK014986,AK036096,AK050585		AK144987	-164				1331		2802	3602	1	0.222	0	uc008ikf.1		AK014986	RIKEN full-length enriched library, clone:4921530L18 product:unclassifiable, full insert sequence.,Mus musculus adult male testis cDNA	59.694	0.079			10.6375	Nuclear	43.22	high	TTTAACTCCTTGGGTTTATTCGATGGGTTGTTGTGATGTTGCAATCCCTCTAGAAAGTCA	195.519	156.447	227.851	272.299	151.045	140.614	128.356	125.058
IVGNm28566	AK008014,NR_026688							576		536	1036	3	0.483	0	uc008zxj.1		2010001M06Rik,AK008014	RIKEN full-length enriched library, clone:2010001M06 product:unclassifiable, full insert sequence.,Mus musculus adult male small intestine cDNA	253.263	0.485				Expression below cutoff	59.3	high	TACTGCAGGAGAGGGATGAAGCCATTGCTAAGAAGCGCGCGGTGGAAGAGGAGCTGGACT	201.266	122.337	75.5551	63.6084	174.757	50.144	33.9306	28.1101
IVGNm28581	AK009163						NM_008712	1359			1360		1	0					234.859	0.173			555.608	No enrichment	49.74	high	TTCTCTTCTATATAACCCTCATCTTCTCATTTTATGGGATTCAACACAAAGTCTACTTAT	1421.48	3034.22	3064.93	2445.01	823.91	373.927	273.435	460.111
IVGNm28656	AK015886		BC049098	-122				603			603		1	0					96.901	0.161			158.653	No enrichment	62.35	high	GGCTCCTTTTTTTTTACGAGTTACAGTCCTTGTATTAAACAGGATATATAAATGTCATGA	985.622	814.176	811.612	892.472	857.763	589.688	370.413	358.152
IVGNm28783	AK021217				AK017977,AK077298,BC138646,BC138649,NM_178394	M30250.3		950			950		1	0					505.644	0.532				Expression below cutoff	59.89	low	GTAGAGGAAAGGCAGGAGATACAGCCCCTTTATTCACTTGAACTGGAGTGGGTCTTACAT	114.955	131.364	55.0961	34.7394	101.959	98.6782	61.117	80.4798
IVGNm28822	AK034023,BC062895	TRUE						4620		2452	7072	1	0.653	0	uc009auf.1		BC062895	partial cds.,Mus musculus cDNA clone IMAGE:6406427	582.187	0.126				Expression below cutoff	45.65	high	TCTGTTTATTCAGTTTTTTTTTTAATGGTGGTGAAATATACAATAAAGCCATTGCCTTAG	92.5923	83.0852	114.251	145.568	86.5609	96.9399	66.2703	60.4603
IVGNm28925	AK046905		AK149427	-43				1205			1205		1	0					568.775	0.472			211.538	Expression below cutoff	64.56	high	GAGCCTTTATTCGTGATAAGAGGGAGCAAATTTAGTAATGGTCCTGGTTGCTGCGTTATC	150.353	142.57	162.039	207.526	139.934	90.9863	85.7237	93.6449
IVGNm29419	AK002727,L04961,NR_001463.1,NR_001463.2,NR_001570.1,NR_001570.2	TRUE				AF138745		17918		10611	22861	7	0.536	0	uc009tzo.1,uc009tzp.1		NR_001463,NR_001570,Xist	mRNA (cDNA clone IMAGE:3371631), partial cds.,Mouse nuclear-localized inactive X-specific transcript (Xist) mRNA.,Mus musculus inactive X specific transcripts	1941.39	0.17		Xist	399.48	Nuclear	41.43	low	TTTTGGTTGATACTTGTGTGTGTATGGTGGACTTACCTTTCTTTCATTGTTTATATATTC	10467.1	6065.66	5772.2	4157.56	108.883	317.715	42.2478	53.2066
IVGNm29446	AK005877		NM_027591	-217				420	264	327	747	2	0.562	0.629	uc009tzf.1		AK005877	RIKEN full-length enriched library, clone:1700011M02 product:unclassifiable, full insert sequence.,Mus musculus adult male testis cDNA	63.366	0.151				Expression below cutoff	53.33	low	AGAGCTCTGGCACGCGTGTCCAAGTTCTTCAGGAGAGGATGCCAATCAACCCGAGGCGGA	54.5399	86.9213	91.5982	85.9079	42.5555	67.5588	333.767	541.028
IVGNm29471	AK007253,NM_001185002							1254	696	7873	9127	2	0.048	0.532	uc009szo.1		AK007253,Rhox13	RIKEN full-length enriched library, clone:1700123J19 product:hypothetical Homeobox domain containing protein, full insert sequence.,Mus musculus adult male testis cDNA	56.201	0.045	TRUE			Expression below cutoff	55.18	low	GAACTTTGAATGTGCCTGAGGTCAAAGTGAAGGTGTGGTTTACCAATCGGAGAGCGAAGC	113.029	434.889	5225.1	7492.86	120.676	255.17	475.089	569.811
IVGNm29510	AK011511,L04961,NR_001463.1,NR_001463.2,X59289					AF138745	X59289	17918	897	4943	22861	6	0.749	0	uc009tzp.1		NR_001463,Xist	Mouse nuclear-localized inactive X-specific transcript (Xist) mRNA.	1941.39	0.108	TRUE	Xist	404.011	No enrichment	41.43	low	AAATAAAGTAAATAAGTAACTGTGAACCACTGAATATATGAAGCATTCAATACTTGATGA	1188.47	819.443	635.663	511.197	14.8604	42.9319	7.62763	8.95866
IVGNm29572	AK015693		NM_010864	-51				764			765		1	0					62.268	0.082			71.5654	No enrichment	56.54	high	GTCTTTTTCATCCCAACATGTTCTCTCCAGCCACACTTTCGTGCTCACTTGGAATACTCT	196.027	210.904	234.139	275.806	164.716	112.061	103.644	119.439
IVGNm30040	AK134435,AM748258,NM_001167923							9298	5733	95277	104575	40	0.089	0.597	uc009riu.1		Col6a5	RIKEN full-length enriched library, clone:6030490K08 product:unclassifiable, full insert sequence.,Mus musculus 13 days embryo male testis cDNA	3640.95	0.392			880.871	Nuclear	49.68	low	AGACCCCAGCTCCAGTGAACAGCAAACAAGATGGCGAAGATGCAAGATGAGCTTTCAGGA	52.9185	244.446	526.251	815.656	37.6453	48.5153	67.3048	134.906
IVGNm30362	AK006567,AK012965							788			788		1	0					70.94	0.141	TRUE		161.029	No enrichment	51.78	high	CAGGAATTTTTTCATCCGTTCTACCGTCTGCCAAACTTACTTTGCTTCCTCGGAAAAGTT	162.053	175.371	229.932	251.041	157.138	122.589	131.351	111.349
IVGNm30553	AK020109							1178			1178		1	0					46.103	0.039				No enrichment	49.75	low	AACTTGTAAATTAAAGAGAAACCTGTATGCCTTGTAAACAACTACAATCAGATAGACATG	101.41	107.044	174.424	129.906	93.9066	73.5344	50.999	72.6914
IVGNm31510	AK158310	TRUE						3032		26	3069	1	0.992	0					277.157	0.091	TRUE	Emx2os		Expression below cutoff	48.05	high	TCTAGACCCCAATCTGGCAATGTTGTTGCTTTCCAACTTCAGCCTGCTTTTGTATGGATT	2744.68	2225.46	1402.5	785.661	2061.37	650.428	259.511	265.314
IVGNm31734	AK134619,AK163619,BC020415,BC031756,BC049236,NM_001136260,NM_001197147,NM_018760						NM_001136260	7492	3282	345002	352397	25	0.021	0	uc008yak.1	NM_018760	Slc4a4	solute carrier family 4 (anion exchanger)	5097.66	0.68				Expression below cutoff	43.9	low	ATATAGCAAATGATTGTCTTCCATGTTTTTGTTTCTTTTATTTTAACTGTGTTGAAGTAC	83.9645	119.487	114.731	118.634	89.2399	76.6162	39.7463	39.6902
IVGNm35186	AK049676,AY493378,BC049989,BC059032,BC172926,NM_173762					BC046447		7813	7413	53165	60978	45	0.098	0.537	uc008rkz.1	NM_173762	Cenpe	centromere protein E	3713.99	0.487			181.042		43.02	low	AGCCAGGAGATGGACCTCCATATTGAGGAAATGCTCAAAGATTTTTCAGAAAATGATTTC	428.153	414.443	320.305	224.011	417.996	584.945	494.146	449.203

## Sheet: Coding
																			Mean absolute expression (microarray)
ProbeID	Accession ID	Transcript Size	CDS Size	Intron Size	Genomic Size	Intron Count	Exon Density	CDS Density	UCSC Known Gene ID	RefSeq ID	UniGene Symbol	UniGene Name	PhastCons Score (Total)	PhastCons Score (Mean)	HalfLife (min)	NucCyto Enrichment Classification	Percent GC	Probe Sequence	11.5F	12.5F	13.5F	14.5F	11.5M	12.5M	13.5M	14.5M
IVGNm00005	AF076623,AK009706,AK031207,BC060693,BC062893,NM_016701	6126	5595	3365	9359	4	0.4	0.659	uc008ptm.1,uc008ptn.1	NM_016701	Nes	nestin	1665.6	0.505	547.666	No enrichment	55.56	AGAAGTTCCCAGGCTTCTCTTGGCTTTCCTGACCCCAAGCTGAAGCTGCATTTCCTTGGG	204.383	143.208	107.12	88.3157	204.984	187.621	250.224	331.904
IVGNm00006	AF363737,AK049569,AK145623,BC037135,BC085287,BC131942,BC132615,NM_173763	2246	1365	41589	43831	14	0.039	0.561	uc008roz.1,uc008rpa.1	NM_173763	Ccbl2	cysteine conjugate-beta lyase 2	1277.89	0.804		Cytoplasmic	48.16	TTAAATACTCCACACAACCCCCTCGGCAAGGTGTATACCAGACAGGAGCTGCAAGTCATT	560.651	573.053	434.617	449.453	411.741	184.395	176.309	202.537
IVGNm00096	AK012857	2461			2461		1	0	uc008qri.1		AK012857	11 days embryo whole body cDNA, RIKEN full-length enriched library, clone:2810035F16 product:RIKEN cDNA 2810035F16 gene, full insert sequence.,Mus musculus 10	586.916	0.238	141.826	Nuclear	47.46	TATATACACTGCAGAGACCTGTAGTAAATTATGTTGACAATACGCTGTTTACATTTTCTG	1338.31	1573.15	1058.38	911.914	1846.25	2886.96	2803.87	3024.76
IVGNm00097	AK012857,AK019524,AK052454,AK082772	3748	744	7598	11349	3	0.331	0	uc008qri.1		AK012857	11 days embryo whole body cDNA, RIKEN full-length enriched library, clone:2810035F16 product:RIKEN cDNA 2810035F16 gene, full insert sequence.,Mus musculus 10	1689.57	0.451	202.035		51.65	ATTAAGATTCAGATCAGCTCTGTAGCAGCAGAAGACTCAAGTAAATATGCAAAGCAACCG	1723.82	2020.22	1248.85	1144.17	2078.86	3821.95	3892.7	3819.71
IVGNm00204	AK019424,BC050760,BC065065,NM_018800	4416	1533	55634	59899	7	0.071	0	uc008qsz.1,uc008qta.1,uc008qtc.1	NM_018800	Syt6	Syt6 protein.,synaptotagmin 6	2114.94	0.888	318.056	No enrichment	50.91	TAATTACTGCTTTGTGTCTTCCCACCCCTGTCACAGCCTGGAGTTTCTATTCAATTAAAT	221.763	192.121	98.0648	98.644	250.351	450.253	155.155	145.592
IVGNm00205	AK012857,AK019524,AK052454,AK082772	3748	744	7598	11349	3	0.331	0	uc008qri.1		AK012857	11 days embryo whole body cDNA, RIKEN full-length enriched library, clone:2810035F16 product:RIKEN cDNA 2810035F16 gene, full insert sequence.,Mus musculus 10	1689.57	0.451	206.018		51.65	ATTAAGATTTCAGATCAGCTCTGTAGCAGCAGAAGACTCAAGTAAATATGCAAAGCAACC	1811.05	2173.87	1311.21	1270.81	2172.53	4125.83	4129.34	4174.96
IVGNm00206	AK012857,AK019524	2461			2461		1	0	uc008qri.1		AK012857	11 days embryo whole body cDNA, RIKEN full-length enriched library, clone:2810035F16 product:RIKEN cDNA 2810035F16 gene, full insert sequence.,Mus musculus 10	586.916	0.254	141.936		47.46	TTAAAGGAGAAGCTATTTGTAAGCCACTGCACAAAGACGTTTTATATACACTGCAGAGAC	1610.45	1687.82	1082.54	954.646	1996.48	3173.95	2786.32	3037.19
IVGNm00266	AF220100,AK006269,AK012070,AK014879,AK029752,AK029764,AK165415,BC013512,NM_001146001,NM_021517	2891	1557	38445	40801	9	0.047	0.539	uc008qoi.1,uc008qoj.1,uc008qok.1	NM_021517	Pdzk1	PDZ domain containing 1	1226.1	0.618		No enrichment	50.2	ACCATCTGTCCCCCAGACTGTCTGTTGTTGCTTGAGCACCTGGGATGATTCACTGTCCAT	554.882	303.768	90.3163	80.6843	366.233	175.039	637.593	1266.56
IVGNm00335	AK037085	3446			3446		1	0					865.553	0.251	147.615	Expression below cutoff	41.93	ACAGCTTCTTATTTTGTTTGGTCCTATGTTTATTTGTTTAGTGAGATCTTTACATAGAAA	123.286	82.2998	74.82	96.0027	134.232	121.157	124.688	197.766
IVGNm00375	AF156598,AK011197,AK012815,AK012895,AK017302,AK041835,AK167415,BC019165,NM_001190161,NM_019976	1742	990	2686	4428	7	0.342	0	uc008qyv.1,uc008qyw.1	NM_019976	Psrc1	proline/serine-rich coiled-coil 1	839.387	0.523	139.595	No enrichment	53.64	AGGAAAGCTGCAGTCCCTGGACCGACTAGGTAAGAAGAGCACGTCAGCAAACAAAGACTC	472.102	320.249	191.553	210.867	542.791	617.787	429.048	449.69
IVGNm00421	AK047601,BC037070,NM_153158	3205	2211	91954	95159	2	0.028	0.69	uc008taa.1	NM_153158	E130308A19Rik	hypothetical protein LOC230259 isoform 1	2517.26	0.897	133.788	Nuclear	52.4	CACTGAAGCCACCGCGCAGTGCATTCCAGACCAGGATGAAAGAGCAGCTGAGCTCAGCAG	166.367	284.913	328.226	273.862	150.9	150.061	147.688	148.872
IVGNm00513	AK078431	1721			1721		1	0					531.058	0.309		Expression below cutoff	36.84	TAAATATATGTATATATCCACTTCTTAAATTATTTCAGGTTCTTATGGCTTATCTGACAA	111.228	143.475	227.999	304.341	98.9992	62.873	46.8698	47.2407
IVGNm00514	AK078431,BC031572,BC040387,BC052858,NM_172525	5090	3801	57738	62828	22	0.065	0	uc008reh.1,uc008rek.1	NM_172525	Arhgap29	Rho GTPase activating protein 29	3459.13	0.68			42.49	TTTATAAGAAATGTTTTGACTTACAGATCATTTTATATTCTTTTTCTACCTGACTTTCAA	1153.79	1460.75	1826.55	2024.32	1023.98	584.867	401.648	410.19
IVGNm00521	AK009144,AK079266,BC002046,NM_001162425,NM_010107,U26188,U90662	1473	618	7775	9222	4	0.103	0.294	uc008pyo.1,uc008pyp.1	NM_010107	Efna1	ephrin A1	901.553	0.825		No enrichment	53.66	AGCTGAAGGTGACTGTCAATGGCAAAATCACTCATAATCCCCAGGCCCATGTCAACCCAC	180.72	344.681	382.132	372.232	166.512	168.565	147.93	129.361
IVGNm00689	AK002518,AK076084,AK131879,AK143728,BC005485,NM_133859	3381	1218	872	4253	2	0.658	0.36	uc008qte.1,uc008qtf.1	NM_133859	Olfml3	RIKEN full-length enriched library, clone:0610011B12 product:SIMILAR TO HNOEL-ISO PROTEIN homolog [Mus musculus], full insert sequence.,Mus musculus adult male kidney cDNA,olfactomedin-like 3	1421.22	0.678	941.409	No enrichment	53.82	AGAAATGAGAAATACGATATGGTGACGGACTGTAGCTACACAGTCGCTCAGGTGAGGTCA	188.058	92.6318	70.3725	113.588	272.331	291.198	235.335	257.956
IVGNm00711	AF175279,AK147442,BC034129,BC056343,BC099700,NM_019972	6854	2574	70625	77380	20	0.034	0.036	uc008qyr.1,uc008qys.1	NM_019972	Sort1	sortilin 1	3543.58	0.933			50.38	CTCATTGTGAAGAAATATGTCTGTGGCGGAAGGTTCCTGGTGCACCGGTACTCGGTGCTA	149.107	182.119	228.396	194.465	160.906	266.307	376.789	441.357
IVGNm00781	AK162420	1577	393	25033	26610	1	0.059	0.249					527.362	0.334	204.296	Expression below cutoff	43.18	GATATCTGTATTGAAGAGTACAAACTTCAGAATAAAATCACATGTTTAAATCTAGAACTC	36.1079	46.2153	121.358	161.033	44.5214	58.6637	57.0008	64.4317
IVGNm00794	AF179566,AK143894,AK158241,AK165396,AK167578,BC023930,NM_013867	3278	2460	107103	110381	11	0.026	0.491	uc008req.1	NM_013867	Bcar3	breast cancer anti-estrogen resistance 3	2311.47	0.76	64.0703		54.53	AGGATGAATGCTGAGAGGATCCTGGCAGATTTCCAACCAGATGAAGAAATGACTGAGATC	390.091	579.889	541.941	569.841	592.145	1483.78	1651.56	1405.89
IVGNm00839	AF228502,AK006339,AK016342,AK151401,BC012511,BC022740,BC049556,NM_026358,NR_028121	1429	852	6905	8135	3	0.147	0.577	uc008pdw.1,uc008pdx.1	NM_026358	4930583H14Rik	4930583H14Rik protein.,ovary-specific acidic protein	288.696	0.235	569.083	No enrichment	50.17	GGTGTGACAGTCAGTGCTGGTGGATATTACACTTACAAGGCTTTAACATCAAAGCAAGTG	134.806	83.3519	79.4322	48.5747	119.544	71.1373	339.259	344.272
IVGNm00845	AK076732,AK160155,BC025528,NM_001040399	1705	1008	25458	27163	9	0.058	0.589	uc008pca.1	NM_001040399	Larp2	member 2,La ribonucleoprotein domain family	1510.34	0.944	440.808	Nuclear	45.02	CGCACAGTAATAGGAAAAGTGATACACGAAGTTGGAGACGGGAGAGAGAAAAGAGAGATG	56.9017	150.719	414.513	533.188	59.4077	84.7712	122.508	154.366
IVGNm00847	AK030480,BC026153,NM_010141,X79082,X81466	4306	2994	147635	151929	16	0.023	0.695	uc008sen.1	NM_010141	Epha7	Eph receptor A7	4137.04	0.991		Nuclear	44.57	GTCTGAAAACACCCCTGGGAACTTGTAGTAGACCCTTAAGCCCTCTTCTGGACCAGAGCA	1257.55	995.189	569.328	510.536	1023.8	463.633	327.599	303.344
IVGNm00848	AF009515,AF100171,AK007292,AK133448,BC027526,NM_001039543,NM_010801	1161	846	24788	25904	7	0.034	0.601	uc008plk.1,uc008pll.1	NM_001039543,NM_010801	Mlf1	myeloid leukemia factor 1 isoform a,myeloid leukemia factor 1 isoform b	835.77	0.774	305.703	No enrichment	44.36	AGCATCCAGGGTCACGGGAACTCAAAAGGAGAGAGAAAATTCATCGAAATTCAGCCATTG	530.855	928.716	4863.49	7768.12	463.585	660.26	1125.74	1754.26
IVGNm00854	AK040867,AK149935,AK153304,AK171025,AK172222,BC035203,CT010349,NM_001029837,NM_001164049,NM_001164050,NM_001164051,NM_001164052,NM_008840,U86587	5068	3141	47589	52430	24	0.092	0.585	uc008vwq.1,uc008vwr.1,uc008vws.1,uc008vwt.1,uc008vwu.1,uc008vwv.1,uc008vww.1	NM_001029837,NM_008840	Pik3cd	phosphatidylinositol 3-kinase catalytic delta	3220.95	0.914		Expression below cutoff	57.41	AAGACTAACAACAGTGAGAAGTTTGAAAGGTTCCGCGGCTACTGTGAACGAGCCTATACC	67.7629	85.593	45.8872	33.9239	73.9459	173.731	218.686	233.439
IVGNm00907	AK005720,BC100519,BC116419,BC116420,NM_027941	1882	1248	21712	23594	10	0.06	0.662	uc008ovb.1	NM_027941	Lrrc34	leucine rich repeat containing 34	847.1	0.649		Expression below cutoff	41.3	TAGCCTACGCTACCTTGATGTCAGCTGCAATAAAATAACTCGTGATGGAATGGTGTTTTT	374.378	556.491	402.725	325.78	348.202	174.888	66.9168	79.7385
IVGNm00922	AK016704,BC120917,BC120918,DQ086115,NM_028937	2341	1404	25574	27907	10	0.074	0.556	uc008pgi.1,uc008pgj.1	NM_028937	Sohlh2	spermatogenesis and oogenesis specific basic	756.843	0.333	304.435	No enrichment	48.23	GTCTCTCTCTCCAGCCATTATGGCCCAGGTTACAGAAGCCATTCAGAACAATAGAAGGTT	170.519	384.101	581.625	405.868	148.676	270.392	261.939	126.65
IVGNm00925	BC138538,BC138539,NM_177259,Y08379,Y08380	5306	1665	371977	377283	15	0.006	0.314	uc008txw.1	NM_177259	Dab1	disabled homolog 1 isoform 2	3842.53	0.947			46.61	GAAAGTCCCAGCAAAAGTGAAGAACAAGAAGCACCTGATGGATCACAGGCCTCCTCCACC	74.8122	114.472	98.1435	82.7149	59.4563	50.2623	46.6938	47.3079
IVGNm00947	AK002443,AK003803,BC043447,NM_026384	2260	1164	26800	29060	7	0.077	0.515	uc009ile.1	NM_026384	Dgat2	diacylglycerol O-acyltransferase 2	1339.81	0.596	558.53	No enrichment	56.28	ATGAGATTGTTGTGCCATGTCACACTTTTGTATATTCCTAGACTAATAAATGGAAACAAG	728.398	703.674	1735.16	1923.75	676.706	513.694	603.029	871.18
IVGNm00949	AK003959,AK077844,NM_001161624,NM_009876,U20553	1942	1044	808	2712	3	0.696	0	uc009kpd.1,uc009kpe.1	NM_009876	Cdkn1c	cyclin-dependent kinase inhibitor 1C (P57)	933.851	0.591		Expression below cutoff	59.42	TACCCACAAATGTAAATCTACTTTTATATTAGACTCTAGGGGAATGGTTGTTGAGTAAAA	25221.8	25878.4	20666.8	26362	21721.1	7787.97	6627.96	6089.56
IVGNm00957	AK004275,BC002151,BC038876,BC039798,BC050781,NM_133700	2563	1428	51133	53696	10	0.048	0.148	uc009jhl.1	NM_133700	Btbd10	K+ channel tetramerization protein	2201.1	0.876	183.73	Expression below cutoff	44.3	TCATATATTTATTTACTAATGCTTTTTTCTTAAGAGTTATGGGATAGAAAAACAAACTGT	419.526	732.82	1501.6	1486.05	413.646	520.382	654.714	602.438
IVGNm00998	AB019505,AF110802,AF110803,AF122907,AK003370,AK008452,AK009721,AK009877,BC018332,CT010164,CT010334,NM_010531	2596	582	1704	3376	6	0.371	0.997	uc009iqd.1,uc009iqe.1,uc009iqf.1	NM_010531	Il18bp	interleukin 18 binding protein	336.137	0.448		Nuclear	49.56	CAGTATCACATCATTCTGGCCCAGCTCTGGGATGGGTTGAAGACAGCTCCGTCCCCTTCT	62.3323	78.3406	98.8689	85.62	76.4581	65.9093	52.3737	63.0593
IVGNm01021	AK010278,AY205605,AY363100,BC040821,BC041796,BC054465,EF602040,NM_028021	6498	6099	58584	65024	41	0.089	0.493	uc009gqi.1,uc009gqj.1	NM_028021	Myh14	heavy polypeptide 14,myosin	5332.81	0.824			60.64	CTCAAGGACCATTACCGAAAGCTAGTGCTACAGGTCGAGTCCCTCACCACAGAACTGTCT	52.7746	119.162	162.553	163.817	62.4355	143.9	303.149	518.009
IVGNm01022	AK010280,AK010589,AK131968,AY606111,BC138841,BC138842,D31647,NM_009482	1224	1020	97	1321	1	0.92	0.657	uc009kgf.1	NM_009482	Utf1	undifferentiated embryonic cell transcription	428.224	0.381	131.181	Expression below cutoff	63.49	GCACCCGCACCTGCACCGGTGGAGCAAGAGGCCGAGCTGCCGCTGGCTGCGGAAAATGAC	494.355	634.242	295.262	152.657	465.883	893.653	1065.82	1014.07
IVGNm01038	AK012570,AK032355,BC100339,NM_018791	2631	1926	5020	7651	3	0.338	0.732	uc009fpc.2	NM_018791	Zfp108	zinc finger protein 108	252.018	0.098	44.3854	Expression below cutoff	49.36	ATCTAGATCTGCAGCATCTGCAGTAAGGGCTTCAGTCAGAGACCACATCTATCATTAGAG	207.968	173.912	293.807	290.19	181.008	139.509	143.023	142.169
IVGNm01109	AK016694,NM_001143765	1462	987	9164	10626	12	0.137	0.675	uc009kid.1		Syce1	Synaptonemal complex central element protein 1.	569.216	0.389		No enrichment	49.52	ACGTCTGAAGGATATTTTGAACAGAAAGGAAGAGACCCTGAGGATTATGCAGCTGCACTG	39.2723	136.155	630.279	845.629	37.8309	75.1259	131.977	122.107
IVGNm01112	AK016847,AK029511,AK029888,AK133339,BC030885,BC100433	2739	1581	52592	55313	12	0.035	0.349	uc009ihx.1,uc009ihy.1,uc009ihz.1		Ankrd42	Ankyrin repeat domain-containing protein 42.	1521.65	0.684	246.349	No enrichment	49.12	AAATCCAGGTCACCAGTGTCGCGGCTATGGAAGATGACTCGTGTGAGTCTAGCAAAGAGA	625.512	593.44	1068.66	1623.51	518.007	432.366	563.16	525.8
IVGNm01145	AK019330,BC052191,NM_198190	1963	641	1522	3485	2	0.563	0	uc009gva.1	NM_198190	Ntf5	neurotrophin 5	848.289	0.432	140.871	Expression below cutoff	57.11	AATGTTTACTATCTCCTGTTTATCAGACCTGATATATGACTTTGGCAACCATTTTAACAT	520.414	372.605	479.574	616.598	616.346	1010.07	963.207	894.02
IVGNm01252	AF031467,AK037482,AK137049,AK145300,AK160159,BC017688,BC048072,NM_009737,U68526	1892	1182	17788	19358	11	0.048	0.369	uc009gwc.1,uc009gwd.1	NM_009737	Bcat2	branched chain aminotransferase 2	924.559	0.681	654.204	Cytoplasmic	53.33	CGTGCGGCCCGTGCTGATCGGGAATGAGCCCTCGCTGGGTGTTGGTATGGTCACACAAGC	159.415	168.742	93.4409	81.855	176.679	220.752	264.224	243.56
IVGNm01398	AK079261	3007			3007		1	0					545.609	0.181	443.843	No enrichment	49.45	ACACAGCAAACGATGTTTAGGTTTATTTATGATATTTGATGCTGTAAATGAAAATAAATA	202.046	327.97	174.534	207.301	393.855	1050.44	675.341	665.607
IVGNm01432	AK084717,AK146506,BC020531,BC030339,NM_145584	4010	2421	271212	275222	15	0.014	0	uc009jhv.1	NM_145584	Spon1	(f-spondin) extracellular matrix,spondin 1	2705.61	0.678			50.94	ATGAATACAGTACTTTAAGAATCTCCATTCAACATATCAGAATATGTCCAGCCACATCTA	1017.16	598.417	546.73	682.93	1281.66	787.463	1401.19	1067.34
IVGNm01516	AK030662,AK046533,AK136296,BC117761,BC127156,NM_178395	3369	1101	58743	61899	13	0.029	0.326	uc009lmo.1,uc009lmp.1	NM_178395	Zdhhc2	DHHC domain containing 2,zinc finger	1515.35	0.665	544.855	No enrichment	42.26	GTCTACAATCAAAATAAAACCACTCTTGTAAAGTACCAGTGCTGTGGAGGAATGGAACAA	765.852	693.169	551.798	436.118	980.068	967.741	957.472	1023.5
IVGNm01610	AJ222586,AK145934,AK152672,AK190340,BC010459,NM_001130479,NM_016773	1684	1263	34531	36215	13	0.032	0.44	uc009jjj.1,uc009jjk.1	NM_016773	Nucb2	nucleobindin 2	1281.55	0.933	1436.68	Nuclear	45.16	GAAAGAATTCCTGGAGCCTGATAGCTGGGAGACACTGGACCAGCAACAGTTATTCACCGA	1006.88	893.674	811.219	883.675	939.649	391.924	485.636	740.829
IVGNm01628	AK010773,AK131109,AK155125,AK157410,AK158186,BC060054,NM_001111111	2650	1869	10372	12685	17	0.172	0.483	uc009ioe.1,uc009iof.1,uc009iog.1		Atg16l2	RIKEN full-length enriched library, clone:2410118P20 product:hypothetical G-protein beta WD-40 repeats containing protein, full insert sequence.,Mus musculus ES cells cDNA	1462.82	0.658	172.234	No enrichment	57.04	CATCACCAGTGTGGATTTTGACCCCTCAGGCTCCCAGGTTTTGGCAGCTACTTACAACCA	196.901	171.784	138.546	143.291	167.951	180.202	215.385	340.303
IVGNm01632	AK010773,AK131109,AK155125,AK157410,AK158186,BC060054,NM_001111111	2650	1869	10372	12685	17	0.172	0.483	uc009ioe.1,uc009iof.1,uc009iog.1		Atg16l2	RIKEN full-length enriched library, clone:2410118P20 product:hypothetical G-protein beta WD-40 repeats containing protein, full insert sequence.,Mus musculus ES cells cDNA	1462.82	0.658	128.071	No enrichment	57.04	GCGAATCAGCAATATCCGACAGGTGTTCAGATGGCTTCAAGTGCAGTTCTGACTGGACCA	305.719	289.63	220.948	246.534	262.992	307.774	349.313	537.82
IVGNm01691	AF175771,AF291425,AJ279791,AJ279792,AJ279794,AK013248,AK154694,AK171199,AY039000,BC051204,BC055858,NM_001128080,NM_001128081,NM_001128082,NM_020286	1823	768	12859	14599	8	0.1	0.217	uc009kom.1,uc009kon.1,uc009koo.1,uc009koq.1	NM_020286	Tspan32	Tetraspanin-32 (Protein Phemx) (AML1-regulated transmembrane protein 1).,tetraspanin 32	451.205	0.265		No enrichment	51.66	AAAAGGCAGATACTCCCTGACACCACCAAGATCCCATGGTTTCCAGACCCAGGAACCCAG	83.5541	86.5848	70.2712	81.4522	127.832	287.172	199.483	104.872
IVGNm01695	AK052607,BC156494,BC172681,NM_008663	7361	6531	61073	68434	48	0.099	1	uc009ijy.1	NM_008663	Myo7a	myosin VIIa	6271.93	0.949		Expression below cutoff	56.13	TGGCTGACTCCATCTTCCACTATTACCAGGAACTGCCCAAATATCTCCGAGGCTACCACA	124.666	166.847	96.5527	100.209	145.156	326.403	314.413	406.608
IVGNm01708	AK009135,AK015083,AK157931,BC011339,NM_029610	6043	369	55258	61103	5	0.062	0.061	uc009jma.1,uc009jmb.1,uc009jmc.1,uc009jmd.1	NM_029610	Lyrm1	LYR motif containing 1	1851.72	0.443	204.69	No enrichment	45.54	ACTGCATTACCAGATCCCTTATCCACGCCCTATCCATCTGCCTCCAATGGGTCTCACCGC	119.384	105.074	238.958	422.292	127.898	148.49	208.953	208.256
IVGNm01724	AK005758,BC025128,EU627089,EU627090,NM_001162973,NM_001162974,NM_027053	949	576	20058	20869	5	0.039	0.462	uc009ipx.1,uc009ipy.1		Lrrc51	Leucine-rich repeat-containing protein 51.	708.526	0.903	2498.47	No enrichment	52.57	TCAATGACCTGACTACCATTGACCCTGTCCTAACAACATTCTTCAACCTAAGTGTCCTCT	94.6638	91.2445	180.554	241.269	87.1097	66.3238	103.67	102.985
IVGNm01742	AK003081,AK075783,BC003796,BC044736,D49691,M89956,M90316,NM_001136071,NM_019391,S74179	1828	990	32345	33744	10	0.033	0.15	uc009knb.1,uc009knc.1,uc009knd.1,uc009knf.1,uc009kng.1,uc009knh.1	NM_019391	Lsp1	RIKEN full-length enriched library, clone:0910001J21 product:LYMPHOCYTE-SPECIFIC PROTEINS LSP1 AND S37 (PP52 PROTEIN) (52 KDA PHOSPHOPROTEIN) (LYMPHOCYTE-SPECIFIC ANTIGEN WP34) (S37 PROTEIN) homolog [Mus musculus], full insert sequence.,Mus musculus adult male spleen cDNA,lymphocyte specific 1	536.503	0.471		Cytoplasmic	55.91	GGAGGCTCCAAGATCTCATCCACCATCAAGAGCACCCCATCTGGAAAGCGGTACAAGTTC	1251.34	759.393	686.728	1029.35	1383.69	1443.08	2212.97	2604.37
IVGNm01856	AK079930,AK146444,BC013498,NM_007382,U07159	1856	1263	20229	22085	11	0.083	0.403	uc008ruj.1	NM_007382	Acadm	medium chain,acyl-Coenzyme A dehydrogenase	1185.07	0.644	461.543	No enrichment	46.24	GTTAGTTTGCTCTTTGATCACTTAAAATGGAAAAACACCCTGGACTTTTAATGTTCATTC	4071.71	4142.14	3498.43	3246.4	3707.91	3606.82	5426.02	6696.39
IVGNm01868	AF248643,AK003570,AY036877,BC089579,NM_033268	2984	2685	68370	71306	21	0.039	0.886	uc007pli.1	NM_033268	Actn2	actinin alpha 2	2643.33	0.955		Nuclear	55.03	CTCCTTCCGGATTCTGGCTTCTGATAAGCCTTACATCTTGGCAGAGGAGCTTCGTCGAGA	136.192	268.478	134.231	79.0975	111.824	534.948	1197.79	1052.53
IVGNm01880	AK146094,BC013477,BC054467,NM_007409	1334	1128	11713	13047	8	0.101	0.843	uc008rnf.1	NM_007409	Adh1	alcohol dehydrogenase 1 (class I)	762.631	0.579		No enrichment	51.76	GGCTATGGCTCTGCCGTCAAAGTCGCCAAGGTGACCCCAGGCTCCACATGTGCCGTGTTT	426.644	134.401	162.25	386.215	450.772	527.29	4999.26	5991.94
IVGNm01896	BC036175,NM_177322	2183	1129	44228	46411	2	0.047	0.517	uc007pyu.1	NM_177322	Agtr1a	type 1a,angiotensin II receptor	1091.22	0.5	106.533	Expression below cutoff	46.36	GTATATATCCTCCACATATATGTACATATGTATCTCTAAGCTGTCATTTGATGAAGTTTT	74.9533	374.971	531.204	695.166	56.587	57.7908	80.0973	82.9685
IVGNm01911	BC035322,BC044729,BC054386,M74570,NM_013467,S75713	2037	1506	39449	41487	12	0.04	0.738	uc008gym.1	NM_013467	Aldh1a1	subfamily A1,aldehyde dehydrogenase family 1	1402.26	0.792		Expression below cutoff	46.19	ACAAGATTCATGGTCAAACAATACCAAGTGATGGAGACATTTTCACTTATACAAGACGTG	114.542	419.032	509.813	629.97	325.536	1927.49	2997.34	2858.77
IVGNm01925	AK003143,AK088535,BC002148,BC054426,CT010390,K02109,M28726,NM_024406	2071	401	3593	4230	3	0.099	0.167	uc008opl.1	NM_024406	Fabp4	adipocyte,fatty acid binding protein 4	436.824	0.95		Expression below cutoff	43.1	GAGAAAACGAGATGGTGACAAGCTGGTGGTGGAATGTGTTATGAAAGGCGTGACTTCCAC	649.199	502.386	422.501	296.815	524.046	385.497	120.576	73.5856
IVGNm01941	AK132854,BC116823,BC116849,BC144825,BC144826,NM_007491,U60881	1848	930	4449	5965	5	0.254	0.502	uc009iqr.1,uc009iqs.1	NM_007491	Art5	ADP-ribosyltransferase 5 precursor	821.358	0.565	153.002	No enrichment	55.87	TTCAATCTAAGGACTTGTTTTGGGGCTCCTATCCAGGCGTTGTCTGTCTTCCCTGAGGAG	77.1549	68.2287	54.3505	49.2999	76.8254	74.0349	136.145	188.487
IVGNm01949	BC067212,BC138525,NM_007499,U43678	9609	9223	84999	94599	62	0.1	0.755	uc009pmd.1	NM_007499	Atm	ataxia telangiectasia mutated homolog	8107.84	0.854	379.546	Nuclear	42.6	GCCTAGGATTTCACGAAGTCCTCAATAATCTAATCTCTAGGATTTCACTGGATCACCCCC	40.2074	74.4843	127.028	121.324	44.9772	68.4558	56.4171	52.504
IVGNm01956	AK146499,AK151200,AK151322,AK151586,AK152718,AK152766,AK153341,AK159133,AK159153,AK159586,AK159701,AK159986,AK160080,AK160854,AK166669,AK168852,AK169155,AK169270,AK170110,BC012497,BC046302,BC085300,NM_007509	2729	1566	22665	24970	14	0.092	0.306	uc009lwx.1	NM_007509	Atp6v1b2	vacuolar H+ATPase B2	1869.9	0.767	598.564	No enrichment	49.47	GTATCTATTTGTACAGATAGTGGAGAGCTAGTTGCTAATAATGTCTTGTTTGGGTCTCCC	1765.24	1713.57	1396.98	1310.84	1888.71	1360.75	2279.38	2784.9
IVGNm01958	AB093245,AF116897,AK157888,BC141054,NM_009730	8737	4416	115162	123831	29	0.045	0	uc008mkc.1	NM_009730	Atrn	attractin	5233.43	0.817	3818.06	Expression below cutoff	47.89	AAAGTATAATTGATGGGGGCCTTGTTTTGTTTTGGTTTTTGGAGACAGGGTCTCACTGTG	122.449	216.132	380.359	476.886	125.876	171.134	208.843	186.477
IVGNm01959	AK002705,AK147775,BC086929,J05663,NM_009731	1276	951	9528	10804	9	0.114	0.743	uc009bhd.1	NM_009731	Akr1b7	member B7,aldo-keto reductase family 1	516.636	0.422	1035.67		48.79	GCTGCAAAACACAAGAAAACAGTAGCTCAGGTTCTGATTCGGTTCCATGTCCAAAGGAAT	49.8296	48.2301	51.6627	70.8896	71.2393	194.787	331.046	331.874
IVGNm02114																		CAGTGTTCTTTCCATTCTGGTTTCATCAGGGAGAACGTCTCAATAAAGTTCCAATTTCTC	2047.7	2805.32	4853.11	4731.61	2110.46	1870.31	1767.98	1591.83
IVGNm02123	AF290209,BC052442,BC054530,NM_013723	5304	1512	39115	44419	7	0.118	0.285	uc009bgh.1	NM_013723	Podxl	podocalyxin-like	938.713	0.178	386.193	No enrichment	51.53	GGGGGAGAAGCCCTGTGTAGCCGCAAACCCACCACTGGCCAGGATCACTGTTTTGTGGGG	18618.7	19299	14846.2	14498.5	15942.6	5476.07	3415.42	2820.89
IVGNm02130	NM_001146002	1899	1650	2801	4700	2	0.404	0.869			Txndc2		135.231	0.071		Expression below cutoff	48.97	GGGAAAACTCGAAAGAAGCATTTCAGAATTAAAGTAATCATATGTTCTGAGAACACTGTC	194.551	109.536	75.3409	35.9304	108.107	42.1817	44.5231	40.8687
IVGNm02264	AK154417,BC096563	3978	690	29519	30874	5	0.042	0.173					1514.72	0.427	580.169	Expression below cutoff	42.05	ATTTATTAGAGGACTGTTTGTATGTGCTCTGGGGGTTGTGTTGTTGTGTGCTGTTTTGAG	2989.96	3574.55	8733.86	8702.7	2663.55	2783.22	3961.29	4399.52
IVGNm02356	NM_178405	6227	3060	20129	26356	22	0.236	0.491	uc007dqc.1	NM_178405	Atp1a2	Na+/K+ transporting, alpha 2,ATPase	3313.38	0.532		Expression below cutoff	52.1	CTGTCTCACCACAGTGGAGTTTTGCTTTACCCATAAATACCTTGAACTTTTTCAGTCTGT	38.2575	59.183	39.8148	59.9769	77.581	183.049	156.024	159.572
IVGNm02362																		CCTTGGTCGCCTTGTCACCAGGCTGAAGCAGTCAAGATGACCTTATTTCAGCTTCTACGT	667.245	770.512	1291.18	1702.6	602.529	820.506	724.437	692.054
IVGNm02427																		ATTCACCTAGGAGGAAGCACAATTTTCACTGTTTTTTTGAACTTCGGTAAACCTTGTCTG	184.431	379.801	419.829	269.858	239.728	167.049	142.675	169.65
IVGNm02556																		ATATTTCCAATAAAATAATATTGTTTTCTTGTGCCTTTTGGTACTGAGGTTAAAAAGAAA	212.687	127.532	31.3353	42.598	624.052	413.205	186.547	92.8868
IVGNm02571	NM_001164525	551	399	769	1320	3	0.417	0.724			Tstd1		240.694	0.437		Nuclear	52.63	CACAACTGGCACAAGGTCTTGGCTATACAGGGGCTCGGAACTATGCCGGGGCCTATAAAG	427.068	293.98	219.009	265.596	440.029	279.809	364.922	617.663
IVGNm02606																		AAAAGGTTTTATATTAAAAGTTTTGGTTGTCTTAAGAATAAAAGCACTTCATCTAAAAAG	414.601	403.088	1135.91	1375.89	413.811	536.56	423.706	380.91
IVGNm02634	NM_001128094,NM_001128096	7309	3747	68888	76107	33	0.095	0.507			Atp13a3		4973.61	0.68	1286.13	Nuclear	39.66	TCCAGTACTTCAGTGTTACTCTCCTGTATTCTATCTTGAGTAACCTGGGAGACTTTCAGT	99.888	130.306	127.739	148.866	81.7015	74.9231	52.1212	45.4581
IVGNm02676																		GCAGGTTTGAATTAAACTGTAGCTACTTCTCACTCGGCCTCTGTTGTGTTTTTTCAAGAA	147.935	84.9075	73.0942	92.9954	141.892	185.597	169.959	190.443
IVGNm02822	AK011851,AK149766,BC049898,BC057665,M63660,NM_010303	6197	1131	32499	38576	5	0.054	0.183	uc007mcd.1,uc007mce.1	NM_010303	Gna13	alpha 13,guanine nucleotide binding protein	2062.38	0.645	1514.4	No enrichment	46.59	CCCCACCATCTACAGCAACGTGATCAAAGGTATGAGGGTGCTGGTAGATGCCCGAGAGAA	310.416	325.365	270.178	247.385	285.895	368.831	469.537	526.862
IVGNm02857	AK003162,AK014286,AK049692,AK082283,AK133377,AK146935,AK148670,AK159249,AK161229,AK192259,BC004638,NM_009242,X04017,X12697	2084	911	23414	25366	9	0.042	0	uc007izg.1,uc007izh.1,uc007izi.1	NM_009242	Sparc	secreted acidic cysteine rich glycoprotein	1223.66	0.925		Nuclear	51.78	GCCGGCTGCTTTGGCATCAAGGAGCAGGACATCAACAAGGATCTGGTGATCTAAGTTCAC	21883.7	22694.2	21034	26154.8	28441.2	45009.8	48121	49126.4
IVGNm02905	AB007040,AB052828,AB052829,AB052830,AB052831,AB052832,AB052834,AF034955,AK017835,AK036272,AK138553,AK147759,BC049136,EU627687,EU627688,NM_011235,Y15570	7061	987	16943	18644	10	0.091	0.08	uc007knm.1,uc007knn.1,uc007knp.1,uc007knq.1	NM_011235	Rad51l3,TRAD/RAD51L3	complete cds.,Mus musculus mRNA for Trad,RAD51-like 3	1890.91	0.612	550.975	Cytoplasmic	46.85	CAGGCTAGAACCCAAGATGAGGAGAAACAGGCAAGTGCTCTCCAGAGGATACAGGTGGTG	92.0303	107.135	149.082	188.336	90.2212	78.2775	70.84	74.7932
IVGNm02928	AK019115,AK019133,AY459292,BC112371,BC148204,BC165973,NM_212483	1547	1356	5443	6990	7	0.199	0.655	uc007lkt.1,uc007lku.1	NM_212483	Krt42	keratin 42	903.569	0.656		Expression below cutoff	58.67	GATTGAGCTGCAGTCCCAGCTCAGCATGAAAGCATCACTGGAGAACAGCCTGGCAGAGAC	47.925	49.6317	73.6087	114.019	58.8383	82.6832	263.547	211.531
IVGNm02981	AK028076,AK040188	1211		205	1211	1	0.529	0					55.42	0.145		No enrichment	53.34	GCCAGCGTCGCCGCCATGGACCTAGTGTCTTCCCAGTGGGAAACCGGGAGCGAATATAGC	4870.83	2960.48	2886.11	3121.82	4930.98	2283.79	864.406	525.428
IVGNm02989	AK029346,AK171996,NM_018805	6004	1170	31588	37592	1	0.134	0.24	uc007jkn.1	NM_018805	Hs3st3b1	D-glycosaminyl 3-O-sulfotransferase-3B	2036.39	0.401	42.5416	Expression below cutoff	49.84	GTTTCTAGGAAAATGAAATTCTGGTAATTCATACTTTTTCTTTGTATGAACAAATAAAAT	722.802	1337.51	1288.36	1120.43	808.649	723.413	492.498	498.564
IVGNm03042	AK038290,AK164985,NM_010303	6197	1131	32379	38576	3	0.161	0	uc007mce.1	NM_010303	Gna13	alpha 13,guanine nucleotide binding protein	2062.38	0.333	152.204	Nuclear	46.6	CCTGAGACTCAAGCTATTTGGAAAACCCTCAATTGGCGCTTTCATTATTTAATGATACAT	134.296	130.067	85.887	91.7275	134.459	196.371	191.415	195.828
IVGNm03050	AJ132391,AK005077,AK039267,BC004802,BC008184,NM_009657,S72537	2367	1092	2028	3583	8	0.43	0.151	uc007kiw.1,uc007kix.1	NM_009657	Aldoc	C isoform,aldolase 3	1323.35	0.812	1567.66	No enrichment	51.39	GCTACTGAGGAGTTTATCAAGCGGGCAGAGATGAACGGGCTTGCAGCCCAGGGCAGATAT	222.161	238.416	341.178	341.909	207.098	86.2083	171.653	245.99
IVGNm03133	AK032067,AK049786,AK141086	4155	1218	3406	7561	4	0.55	0					3027.84	0.848	28.0304	Expression below cutoff	51.38	ATATATTAAATTTCTCATATGTCTTTTATTGTTCTAATAAACCTAAGCTTGTGTGACCTC	73.4965	124.314	50.8817	27.3583	92.1491	330.975	189.524	82.0186
IVGNm03180	AB004639,AF075291,AF211187,AK078245,BC152852,BC156769,NM_008005	1085	624	28885	29970	4	0.021	0.312	uc007ikc.1	NM_008005	Fgf18	fibroblast growth factor 18	1018.96	1.002		No enrichment	56.45	GTATGAACCGAAAAGGCAAGCTCGTGGGGAAGCCTGATGGTACTAGCAAGGAGTGCGTGT	92.9652	130.196	112.905	121.328	84.1987	308.984	283.593	226.637
IVGNm03281	AF073954,AF073955,AK131732,AK131786,AK161439,BC100454,BC141112,NM_016875	1564	1077	4757	5701	8	0.165	0	uc007jsw.1,uc007jsx.1	NM_016875	Msy2,Ybx2	complete cds.,Mus musculus Y-box protein MSY2 (Msy2) mRNA,Y box protein 2	1437.31	0.935		Expression below cutoff	62.55	TCAGAGGACACCCAGAGCTACCATCTGGTATCTGCCAGTTTCCAACTGACTCTACCCAGC	52.7974	90.9292	159.912	170.477	52.2262	48.1531	47.9631	55.8551
IVGNm03303	AK135147,AK147636,M18775,M18776,NM_001038609,NM_010838	5384	1290	96463	100658	11	0.022	0	uc007lwf.1,uc007lwg.1,uc007lwh.1,uc007lwi.1	NM_001038609,NM_010838	Mapt	Microtubule-associated protein tau (Neurofibrillary tangle protein) (Paired helical filament-tau) (PHF-tau).,microtubule-associated protein tau isoform a,microtubule-associated protein tau isoform b	2240.11	0.586	1015.26	No enrichment	52.64	GTTACGTTGTAGTTGGATTTGTCTGTTTGTCTGGGTTCACCAGAGTGACTATGATAGTGA	445.953	307.36	217.669	164.039	401.973	249.084	458.914	625.25
IVGNm03314	AK136474,BC036559,D44464,NM_001159401,NM_001159402,NM_009477	1277	936	16907	18163	8	0.064	0.731	uc007hzw.1,uc007hzx.1,uc007hzy.1	NM_009477	Upp1	uridine phosphorylase 1	514.771	0.45	371.007	Cytoplasmic	53.33	ACGATTTCCCTGCTATGTTTGGAGACGTGAAGTTTGTGTGTGTTGGTGGAAGCTCTTCCC	117.893	67.8807	52.3292	51.7377	110.526	83.5	477.761	921.992
IVGNm03322	AK137123,NM_028859	1219	456		1219		1	0.374			1700106J16Rik		341.074	0.28		No enrichment	52.75	GATTTAACCTTTCTTTTAATGACTCCAGGCTTTCGTGATTTATCACTTCACAATTGGTTT	153.716	189.209	197.09	205.239	87.745	43.4421	11.5354	10.1161
IVGNm03363	AK143205,BC139344,BC139345,NM_001045530	2672	1161	55542	58214	5	0.034	0.435	uc007ims.1	NM_001045530	Ccnjl	cyclin J-like	1199.66	0.548	97.1276	Expression below cutoff	53.33	ATCTCAGCACGTGTATCGAAATCCTGCTGGTAGCCTATGACAATGTCCTCAAGGATGCCG	908.474	695.068	472.245	413.821	809.498	358.627	211.713	266.235
IVGNm03394	AK006771,AK148336,AK156756,AK203916,BC099431,NR_027956	2413	570		2413		1	0.137	uc007lxc.1		1700052K11Rik	RIKEN cDNA 1700052K11 gene.	438.964	0.182		No enrichment	53.25	ATTATAGTGAGATCAAGAAAATAACACCCACATTCCCATAACTTGGGAGACTGAGATGAA	566.803	582.869	1020.57	1377.36	586.071	459.406	442.653	404.711
IVGNm03456	AK013489,AK133235,AK156866,AK160557,BC024461,NM_028398	3062	1404	16617	19679	12	0.088	0.312	uc007itx.1,uc007ity.1	NM_028398	Agxt2l2	alanine-glyoxylate aminotransferase 2-like 2	1330.53	0.795	600.821	No enrichment	49.08	GGTAGCAAAGCTGGATGACATTCTAACAGACATGGAAGAAAAAGTAAGAAGTTGTGAAAC	166.809	261.824	358.328	342.815	180.574	182.103	171.368	146.314
IVGNm03536	AF064236,AJ010305,AK009426,AK030932,AK083947,AK085412,AK138898,AK160492,AK166385,AK170516,AK198309,BC010599,BC066192,BC069836,BC069839,NM_001159284,NM_013870	3390	2769	18640	21771	21	0.131	0.602	uc007hte.1,uc007htf.1,uc007htg.1,uc007hth.1,uc007hti.1	NM_013870	Smtn	RIKEN full-length enriched library, clone:2310020N01 product:smoothelin, full insert sequence.,Adult male tongue cDNA,smoothelin	2397.02	0.835	227.447	No enrichment	60.25	GATTGAGAAGCTAGAGAAAGAAGGCTCTGCAGGTGGTCCTGGCACACCCCGTACAGCTGT	407.52	341.039	279.598	307.04	469.41	769.91	716.176	677.934
IVGNm03554	AF237702,AK010439,AK132342,BC026055,NM_009171	2726	1434	20304	23030	11	0.079	0.526	uc007jgo.1	NM_009171	Shmt1	serine hydroxymethyltransferase 1 (soluble)	1315.19	0.651	271.984	No enrichment	49.16	CTCACAGAGCTAGGCTACAAAATAGTCACAGGTGGCTCTGATAATCACTTGATCCTAATG	1465.05	1631.48	883.438	536.087	1385.86	2103.79	2127.34	1689.09
IVGNm03589	AK029929,AK166780,BC027327,BC050808,NM_170671	3100	2310	16981	20081	17	0.154	0.745	uc007kyw.1,uc007kyx.1,uc007kyy.1,uc007kyz.1	NM_170671	Mycbpap	Myc-binding protein-associated protein	1463.69	0.501		No enrichment	53.35	AAAAGGGGTTCCAAGACACCAGGGAAAGAGGACCGCCCGAATAGCAAAAAACTGAAGCCA	113.398	84.7176	77.0261	82.3593	113.425	83.0479	42.9559	32.4692
IVGNm03639	AF053235,AK137631,BC103615,BC103616,BC103617,BC103666,BC114977,NM_008470	1625	1413	1247	2869	7	0.548	0.868	uc007lkq.1,uc007lkr.1	NM_008470	Krt16	keratin 16	1182.16	0.752		Nuclear	55.93	ATTGAACTGCAGTCCCAGCTCAGCATGAAAGCATCCTTGGAGAACAGCCTAGAAGAGACC	50.4505	49.4365	69.1583	94.5802	56.9679	73.3319	184.665	156.263
IVGNm03645	AK043014,AK132516,AK141154,AK161781,AK163878,BC141271,BC141274,BC152304,BC152305,BC152537,M32502,NM_009521	3052	1068	40732	43786	4	0.048	0.203	uc007lvs.1	NM_009521	Wnt3	wingless-related MMTV integration site 3	1796.69	0.886	78.6093	Cytoplasmic	51.97	CGATGTGCACACCTGCAAGTAGTGAGCCAGGGCACTGGGAAGGGGTAGATTGTGCGGCTG	24.5873	90.6179	50.6025	18.9829	35.3644	272.984	419.943	215.225
IVGNm03647	AK032067,AK141086,BC092374,NM_008498,S68107,Z27410	4155	1218	3522	7561	7	0.382	0.238	uc007kqo.1	NM_008498	Lhx1	LIM homeobox protein 1	3027.84	0.784	62.02	No enrichment	51.38	ATCCCCAACGGCCCCTTCTCCTTTTACGGAGATTACCAGAGTGAGTACTACGGTCCCGGA	92.556	134.811	67.2889	42.0987	91.055	273.172	172.789	97.7041
IVGNm03662	AK002623,AK132011,BC037741,BC061055,BC115933,BC140362,NM_030697	2653	2376	11612	12392	10	0.063	0.404	uc008bzq.1,uc008bzr.1	NM_030697	Ankrd47	Ankrd47 protein.,ankyrin repeat domain 47	1515.91	0.604	124.083	No enrichment	60.68	TCCATGCCCACCTGACATCAAACCACCAGGGACAGTCTTCCACAGGGTCTCCCACTGCAA	3588.85	4543.67	5879.06	8077.13	3183.76	2716.85	2309.46	2133.83
IVGNm03668	AB046382,AK003155,AK145861,AK166148,AK220298,BC031540,NM_024468,NM_178281	6178	1488	10047	13375	6	0.235	0	uc008cks.1,uc008ckt.1,uc008cku.1,uc008ckv.1	NM_024468	Trim39	tripartite motif protein 39	2622.29	0.646	77.9287	Nuclear	50.93	TTAGGCCAAAATAAACAACCCATAGGGTACATATTTTGTCACAAAAGGTACCAGATGCAT	472.342	425.427	514.195	723.4	490.864	358.331	293.323	346.465
IVGNm03674	AK003693,AK145838,AK148087,AK150455,AY282798,AY282799,BC013562,BC052448,NM_008065	4986	1365	24189	28655	10	0.137	0	uc007ztj.1,uc007ztk.1,uc007ztl.1	NM_008065	Gabpa	alpha,GA repeat binding protein	2798.1	0.81	214.693	No enrichment	41.77	AAAAATTCCAAAATGATATCATTCTTTCTCTCAGATTTTAAAAAGTATACCTCAGAAAGA	139.295	210.016	230.204	220.499	138.034	170.935	119.457	93.3908
IVGNm03748	AJ426432,AK011596,AK171648,AK201597,BC054522,BC067403,NM_011638	4785	2292	18985	23770	18	0.201	0	uc007yza.1,uc007yzb.1	NM_011638	Tfrc	transferrin receptor	2306.19	0.482	174.649	Nuclear	38.68	TATTGTTGGTTAAAATGTAGATTTTGAAGATAAAAATAGATCTTTTGTCATGACTCACTG	326.934	502.889	589.019	672.452	317.724	445.89	290.761	196.439
IVGNm03768	AK013364,AK045286,AK050727,AK165040,BC160349,NM_028370	3582	1920	57105	60628	16	0.038	0.187	uc008dab.1,uc008dac.1,uc008dad.1	NM_028370	Pot1b	11 days embryo whole body cDNA, RIKEN full-length enriched library, clone:2810458H16 product:hypothetical protein, full insert sequence.,Mus musculus 10,protection of telomeres 1B	1412.57	0.699	137.91	Expression below cutoff	43.53	TAAGCCTCCGTACTTAAGCAAAGGAACAGATTATTGCTCTGTTGTCACGATTGTGGACCA	62.534	52.7377	120.022	191.557	58.7032	46.8356	51.3977	54.4167
IVGNm03811	AK016009,AK132945,BC016636,NM_001165892,NR_028507,NR_028516	1937	429	5350	7287	5	0.147	0.17	uc008cjl.1,uc008cjn.1	NM_145487	CAT56,Prr3	Mus musculus mRNA for proline rich protein (CAT56 gene).,proline-rich protein 3	1164.34	0.728	257.532		57.58	GGAGAAAAAAACTATGATGGGCCAACAGTTAAGGACCACCCAGCCTTCTGGGCCCTCCCC	71.7639	96.9662	153.057	202.687	70.5419	64.9189	78.8692	94.7337
IVGNm03812	AK016009,NM_001165892	1555	264	922	2477	3	0.461	0.17	uc008cjn.1		CAT56,Prr3	Mus musculus mRNA for proline rich protein (CAT56 gene).	588.16	0.378	290.113	Expression below cutoff	62.28	CTAACGGGAAGCCTGGTGATCCCAAGTCAGAATGTCAACATAAGTTCTTAACATGTGGAA	66.0864	91.8788	165.61	249.641	55.8199	57.3332	65.9349	87.1834
IVGNm03831	AK016553,NM_028902	2867	1014	86873	89740	7	0.032	0.354	uc008bvs.1		Hsf2bp	RIKEN full-length enriched library, clone:4932437G14 product:heat shock transcription factor 2 binding protein, full insert sequence.,Adult male testis cDNA	930.885	0.326		Expression below cutoff	48.24	GGAGGTCGTCAAAACCATTCTAGGAGGAGACAAAGCATTGAAGTTTTTCAACATAACTGG	94.6668	279.811	1021	1221.31	76.4353	196.798	381.492	349.33
IVGNm03858	AK018371,AK020638,AK171889,BC038902,BC062265,NM_139300	7809	5850	209676	217485	31	0.036	0	uc007zbd.1,uc007zbh.1	NM_139300	Mylk	light polypeptide kinase, smooth muscle (EC 2.7.11.18) (MLCK) (Telokin) (Kinase-related protein) (KRP).,Myosin light chain kinase,myosin	5404.08	0.798		Expression below cutoff	53.64	TTAAGCAGTTTCAATATCTTTCATTATAGTCACAATATTGCCACGGTTTATTATAATAAG	500.323	613.384	863.778	1223.12	590.027	1539.03	2103.82	2342.32
IVGNm03936	AK014754.1,AK014754.2,AK018722.1,AK018722.2,AK019234.1,AK019234.2,AK029149,AK052649,AK084454,BC031496.1,BC031496.2,BC089534.1,BC089534.2,BC100330.1,BC100330.2,NM_001083938,NM_026611	2654	777	62437	65091	12	0.041	0.293	uc008aic.1,uc008aid.1,uc008aie.1,uc008aix.1,uc008aiy.1	NM_001083938,NM_026611	Rnaset2a,Rnaset2b	ribonuclease T2A,ribonuclease T2B	502.135	0.303	1491.44		49.75	TCCTGGCACTTTAACTTAGATGAGATTAAGGACCTTTTGCGAGACATGAAGATCTACTGG	7043.29	7648.46	8980.05	10808.8	7360.41	4318.87	4361.43	4417.83
IVGNm03937	AK014754.1,AK014754.2,AK018722.1,AK018722.2,AK019234.1,AK019234.2,AK029149,AK052649,AK084454,BC031496.1,BC031496.2,BC089534.1,BC089534.2,BC100330.1,BC100330.2,NM_001083938,NM_026611	2654	777	62437	65091	12	0.041	0.293	uc008aic.1,uc008aid.1,uc008aie.1,uc008aix.1,uc008aiy.1	NM_001083938,NM_026611	Rnaset2a,Rnaset2b	ribonuclease T2A,ribonuclease T2B	502.135	0.303	1444.82		49.75	GGATCTGTACAAGCAGATTGACCTCAACAGTGTGCTACAAAAATTTGGGATCAAGCCATC	14488.7	15140.2	17929.1	21470.9	13922.2	8703.26	8924.33	9078.28
IVGNm03962	AK032572,AK143616,AK144669,AK146813,AK146918,BC003741,D63850,FN687734,NM_008233	3329	2034	18851	20959	15	0.087	0.123	uc008dau.1,uc008dav.1,uc008daw.1	NM_008233	Hdgfrp2	hepatoma-derived growth factor-related protein	1335.28	0.584	314.183	No enrichment	57.33	AACACAGATGTGGTAGCAACGCTGAAGAAGATTCGCCGGTACAAGGCCAACAAGGATGTG	2973.78	2817.72	4566.65	5354.94	3133.06	2658.2	2400.14	2223.63
IVGNm03990	AF323659,AK037241,NM_009593,U34920	3603	1998	54470	58077	14	0.061	0	uc008buj.1	NM_009593	Abcg1	member 1, subfamily G,ATP-binding cassette	1974.1	0.553			52.74	ACACTCCTAGATCTTTTTTATAGAGAACACACAATTGAAATGCATATTATGATGTAATTT	337.007	639.495	366.01	264.619	392.802	846.864	704.309	575.338
IVGNm04038	AK034891,AK046267	2482			2482		1	0					545.974	0.403			35.46	GAATATTTTTTACTCTCATAACATTAAAAGCATTTGTTGTGATTTTCAAGTGTTACAAGA	114.955	87.6368	47.6547	37.429	132.764	297.576	201.872	187.067
IVGNm04146	AF367971,AK080272,AY555745,BC116361,NM_053250	1018	732	1816	2834	7	0.301	0.604	uc008cst.1,uc008csu.1	NM_053250	Crip3	alternatively spliced., complete cds,Mus musculus thymus LIM protein TLP-A mRNA,cysteine-rich protein 3 isoform TLP-B	624.574	0.8		Expression below cutoff	54.65	ATGAGAATGTGTGGACAACCTCCCTTGTGGTGTGAACATTGGCGATGTGGGCTGCTACAT	123.901	226.189	277.825	336.389	166.123	108.027	71.599	67.7073
IVGNm04199	AK078554,AK087791,AK165220,BC029084,NM_177128	2797	1797	42049	44315	14	0.05	0	uc007zda.1,uc007zdb.1	NM_177128	Iqcb1	IQ calmodulin-binding motif containing 1,IQ calmodulin-binding motif-containing protein 1.	1807.22	0.784	215.263	Nuclear	37.53	ACTGAGACTAAGTGCCTGCTATAAAGGACTTAGAAGTCTGCTAAATAAACAGGAAACTCT	380.789	663.818	2145.76	3011.77	337.909	418.941	341.07	291.643
IVGNm04228	AK131881,NM_001099664	606	360	490	1096	1	0.441	0.594	uc008axm.1	NM_001099664	Npw	neuropeptide W preproprotein	123.523	0.204		Expression below cutoff	66.17	CACTCCTGGATCTCAGAGGAGCCCGCTGCTAGAGCCTTCGGAGAGACGCTTCGTGCCCAG	63.152	246.117	522.604	449.506	60.9048	68.1343	36.4253	32.6096
IVGNm04279	AK017731,AK028824,AK049404,AK076189,AK089941,AK138906,NM_175111	5233	1449	53482	58077	8	0.03	0.089	uc007zbp.1,uc007zbq.1,uc007zbr.1	NM_175111	Hspbap1	RIKEN full-length enriched library, clone:5730495D17 product:PROTEIN ASSOCIATING WITH SMALL STRESS PROTEIN PASS1 homolog [Rattus norvegicus], full insert sequence.,Hspb associated protein 1,Mus musculus 8 days embryo whole body cDNA	1312.82	0.567	71.505	No enrichment	45.3	ATGGGCCTGAGAGGCACAGGCACAGTTCCTCAGTATGAAACCGAATGTAGTTATGTGGAT	104.102	101.206	113.657	94.1287	106.561	129.796	265.864	334.927
IVGNm04391	AK159572,BC023409,BC039637,BC092284,BC106173,BC132088,BC132655,K00129,L36068,M12185,M69067,M69068,M86502,NM_010380,U47325	1736	1089	2668	4404	7	0.331	0.461	uc008chg.1	NM_010380	H2-D1	D region locus 1,histocompatibility 2	511.06	0.345		No enrichment	55.76	GCTCTGAAATGTCTCTCCGAGATTGTAAAGCGTGAAGACAGCTGCCTGGACTGTACTGAG	548.695	402.515	2027.77	4655.82	559.474	346.757	335.987	630.838
IVGNm04451	AJ249901,AK030958,AK159749,AK160002,AK172312,BC019527,NM_022315	3981	1341	122453	125251	12	0.022	0.119	uc008amx.1,uc008amy.1	NM_022315	Smoc2	SPARC related modular calcium binding 2	1213.68	0.441		Expression below cutoff	48.62	GATCGCTCACCGTGGGAATTGCAAAGATGTGTCCAGGTGTGTGGCTGAGAGGAAGTATAC	43.5163	47.9725	14.6773	16.818	56.5201	259.968	212.747	194.433
IVGNm04452	AK007130,AK155246,AK172547,BC138272,BC138273,NM_028576	2512	972	366442	367881	10	0.003	0	uc008dtt.1,uc008dtu.1	NM_028576	1700106N22Rik	CLONE HSI06456 [Homo sapiens], RIKEN full-length enriched library, clone:1700106N22 product:similar to CDNA: FLJ23451 FIS, full insert sequence.,Mus musculus adult male testis cDNA,hypothetical protein LOC73582	1022.65	0.735	350.057		46.76	TTTTATCCCAAATACAGCATCTCCGTAAGGCATAATAGTGGATCCTTGAATGTGGAAGAC	208.636	197.911	353.09	348.023	169.977	133.479	142.927	165.529
IVGNm04462	AK032572,AK143616,AK144669,AK146813,AK146918,BC003741,D63850,FN687734,NM_008233	3329	2034	18851	20959	15	0.087	0.123	uc008dau.1,uc008dav.1,uc008daw.1	NM_008233	Hdgfrp2	hepatoma-derived growth factor-related protein	1335.28	0.584	308.085		57.33	GAACACAGATGTGGTAGCAACGCTGAAGAAGATTCGCCGGTACAAGGCCAACAAGGATGT	3314.39	3001.42	4907.78	5889.55	3310.29	2848.18	2580.18	2341.14
IVGNm04464	AK076871,AY034479,AY049021,BC004721,BC056626,NM_001113401,NM_134111	1888	789	80296	82120	6	0.022	0.773	uc007zcx.1,uc007zcy.1,uc007zcz.1	NM_134111	Eaf2,Traits	partial cds.,ELL associated factor 2,ELL-associated factor 2 (Testosterone-regulated apoptosis inducer and tumor suppressor protein) (Ehrlich S-II transcriptional activator factor).,Mus musculus mRNA for FESTA	699.211	0.689	137.022		44.66	CAGCAGCAACATCACTGTGAAAAAAACAAGAGTGGAAGGGAGTAGCAGAATCCAGTACAG	21.9851	46.3918	365.648	588.823	27.5222	36.435	43.1538	59.5639
IVGNm04483	AF007802,AK019239,AK032993,AK049195,AK051704,AK083033,AK143027,AK168301,BC017530,NM_016859	3854	1308	8308	12162	6	0.167	0.339	uc008cvq.1	NM_016859	Bysl	bystin-like	1436.09	0.951	296.63	Cytoplasmic	53.92	TCCTGGAAGTTTACCGAGGAGTCCGGGAGGTGTTATGTAAGTACCGCAGTGGGAAACTGC	356.924	327.47	216.99	185.653	365.84	407.324	430.754	412.326
IVGNm04499	AJ344096,AK014447,AK029785,AK050448,AK050479,AK077184,AK139638,AK157602,AK161252,AK165633,AK166032,AK170511,AK200270,BC010204,BC028253,NM_001159349,NM_027226	4295	951	26885	31180	9	0.034	0	uc007yzp.1,uc007yzq.1	NM_027226	Fyttd1	forty-two-three domain containing 1	2035.87	0.999	417.272		38.82	CTACAGTTTGACATAAATAGTGTGGGAAAACAGACAGGGATGACTTTGAATGAACGATTT	432.529	472.199	426.828	430.146	422.503	453.786	616.814	946.702
IVGNm04501	AK013511,AK078351,AK146998,AK150404,AK151729,AK159460,AK166539,AK169143,BC030946,NM_028388	1569	747	21225	22697	8	0.037	0.291	uc008dgw.1,uc008dgx.1	NM_028388	Ndufv2	RIKEN full- length enriched library, RIKEN full-length enriched library, clone:I830006M05 product:NADH dehydrogenase (ubiquinone) flavoprotein 2, clone:I830035L02 product:NADH dehydrogenase (ubiquinone) flavoprotein 2, full insert sequence (Bone marrow macrophage cDNA, full insert sequence).,Bone marrow macrophage cDNA,NADH dehydrogenase (ubiquinone) flavoprotein 2	810.674	0.934	376.117	No enrichment	41.93	CATTTGATTTCACACCAGAAAACTATAAGAGGATAGAGGCAATAGTAAAAAACTACCCAG	1510.56	1872.23	2455.93	2815.55	1648.3	1926.86	1487.87	1419.88
IVGNm04533	AK002623,AK132011,BC037741,BC061055,BC115933,BC140362,NM_030697	2653	2376	11612	12392	10	0.063	0.404	uc008bzq.1,uc008bzr.1	NM_030697	Ankrd47	Ankrd47 protein.,ankyrin repeat domain 47	1515.91	0.604	139.298		60.68	GCCAGGTTGTGACCTAACCATCTTAGACAATGAGGGCACAAGTGCCCTGGCCATTGCACT	1332.48	1613.4	2114.12	2961.67	1076.07	1037.34	843.584	759.422
IVGNm04545	AK154698,AK171239,AY083616,BC042663,BC049911,BC056614,BC079617,NM_001039581,NM_013855	6453	5112	51776	58156	32	0.101	0.341	uc008avo.1,uc008avp.1	NM_001039581,NM_013855	Abca3	sub-family A (ABC1),ATP-binding cassette	3820.55	0.752	1698.87		54.74	CGCACGCCAACAAACTAGTCAAGACTTACAGTGGTGGTAACAAACGCAAGCTAAGCACTG	144.092	188.511	347.884	348.293	125.213	105.947	124.403	209.224
IVGNm04549	AK005906,AK010094,AK012010,AK013578,AK205555,BC040100,BC083113,NM_025954	2061	966	92	2061	1	0.821	0.111	uc008awe.1,uc008awf.1	NM_025954	1700012G19Rik,AK205555	RIKEN full-length enriched library, clone:2610311O05 product:hypothetical HAD-like structure containing protein, full insert sequence.,Mus musculus 10 days embryo whole body cDNA,hypothetical protein LOC67078	793.524	0.918	221.609	No enrichment	56.45	GACAGCATTGCCGACCTCTTGCCTGCCCTTCAAGGTTAAAGATCTAGTGTCTTTAATCTC	12567.1	17812.9	14415.9	10650.6	14439.6	23443.9	21827.1	22262.4
IVGNm04562	AK038622,AK145087,AK172070,BC100355,BC117035,BC117039,BC144744,NM_001033630	2091	945	3462	4702	5	0.241	0.333	uc008cix.1,uc008ciy.1		2310061I04Rik	2310061I04Rik protein (Fragment).	936.238	0.829	217.68	No enrichment	55.22	TCAATGAGATCCTGAACATTCGTACCAAGGGCCGGACATTTTATGTTATGTCCCTGACCC	461.93	826.746	1667.89	1949.38	411.271	696.657	873.476	827.382
IVGNm04589	AB081298,AK076871,AY034479,AY049021,BC004721,BC056626,NM_001113401,NM_001113405,NM_134111	1888	789	80296	82120	6	0.022	0.593	uc007zcx.1,uc007zcy.1,uc007zcz.1	NM_134111	Eaf2,Traits	partial cds.,ELL associated factor 2,ELL-associated factor 2 (Testosterone-regulated apoptosis inducer and tumor suppressor protein) (Ehrlich S-II transcriptional activator factor).,Mus musculus mRNA for FESTA	699.211	0.689	159.999	Expression below cutoff	44.39	ACCACAGTACCCTTCTGATGAGTACTTTACGAAGTGACTTGCAGCTGAGTGAGTCAGAAA	127.688	220.08	1700.86	2448.21	153.287	142.478	162.863	256.655
IVGNm04595	AB267095,AB359231,NM_001081032	1357	1176	2737	4094	7	0.26	0.814	uc008ckl.1	NM_001081032	EG667977	hypothetical protein LOC667977	666.626	0.707		No enrichment	58.57	CACCCTGAGATGGGAGCCTCGTCCATCCAGGGACTCCAACATGGTAATCATAGCTGTTCT	324.686	265.98	1108.62	1836.39	284.654	207.745	214.008	344.261
IVGNm04621	AB032605,AF285586,AK030116,AK163647,BC138444,BC145717,NM_021308	4913	2916	51702	56615	22	0.064	0.383	uc007unx.1	NM_021308	Piwil2	piwi like homolog 2	2777.88	0.734		Expression below cutoff	49.17	GGTTGATCATACCATAACCAGCTGTGAGTGGGTGGATTTCTACCTTCTTGCCCATCATGT	49.2673	103.054	144.023	116.466	37.8129	87.1277	187.479	276.504
IVGNm04626	AF347115,AK141737,AK168287,L16926,NM_009860,U15562	2119	1395	16596	18537	14	0.103	0	uc008elf.1	NM_009860	Cdc25c	cell division cycle 25 homolog C	984.418	0.515	246.276	No enrichment	48.54	ACAAAATTCAAGTCGGCCTTTAAACTTAAGATCGGTTTCTTCTGGTCAAGAGTGTGAAAC	108.869	81.6772	53.2198	48.6139	114.054	137.882	111.864	101.855
IVGNm04632																		GAGAGCCGGTTGTCTGGAGACGGAATGGGACCTGTGAATATCTCTGTTGTGAATTCCACT	1327.12	1342.74	1560.92	1820.44	1275.1	1000.47	812.579	782.396
IVGNm04637	BC171937,NM_001177524	894	528	4467	5361	3	0.167	0			Gml		54.25	0.061		Expression below cutoff	48.85	AAGATGTCAAGAGCTTCTACTTTGTCTTGTGCTGTTTGCAATGAGGGAGGACCCAGAAAT	14.9815	44.8207	91.1042	156.066	17.0107	92.1139	415.434	762.749
IVGNm04654	AK048557,AK087366,AK135605,NM_019413,Y17793	7568	4836	375384	382952	28	0.018	0	uc007zrb.1	NM_019413	Robo1	roundabout homolog 1	6350.28	0.893		Expression below cutoff	47.91	TGTAGGTTTCTATAATTTTTTTTGACATTTTAAGAATTTCATTGACTTTATAATTGGTGC	388.12	182.935	128.761	98.1509	450.832	498.602	272.983	220.748
IVGNm04677	AK138457,AK161837,AK163502,AK180804,AK184033,AK189403,AK208956,AK209037,AK209538,BC042781,BC056361,D42048,NM_009270	2758	1719	13450	16112	10	0.065	0.778	uc007vxq.1,uc007vxr.1	NM_009270	Sqle	squalene epoxidase	1630.85	0.995	118.38	Nuclear	49.35	CAGGCCTTGTATGAATTATTTTCAGCTACAGATGATTCCTTGCATCAGCTCCGAAAAGCT	2295.39	2397.86	1904.45	1510.79	2125.36	2636.45	3159.65	3330.01
IVGNm04697	AK146667,AK201229,AK204362	3203	1383	25082	28285	9	0.113	0.432					626.843	0.196		Expression below cutoff	53.76	AGTTTCTCTCTCAGTATGCAGCACTCTTATATTGGGCTTGTGCTAAGAGGTCCTTTCAGG	187.977	376.264	692.407	765.956	458.939	810.054	766.352	839.746
IVGNm04701	AK185160,AK190244,AK192007,AK192418,AK195554,AK197172,AK199095,AK199696,AK200088,AK202205,AK203874,AK206794,AK207734,AK208764,AK209667,AK210881,AK211160,AK212220,AK213505,BC067064,BC082330	2084	1551	37194	39278	7	0.049	0					1150.43	0.602		Expression below cutoff	50	CCACGGTCAAAGTAAGGTGTGGCTAGTTATATGTGACCTTTGATTAAAAGTCCTTATATT	1662.42	1216.78	651.458	490.546	3014.11	1331.75	217.1	101.388
IVGNm04709	AF021847,AK088547,AK149090,AK149706,AK150084,AK160940,AK165258,AK168063,AK207787,AK211665,AK214341,BC026138,BC050276,NM_001110504,NM_007600	3049	2139	24232	27281	22	0.107	0.455	uc008ggi.1	NM_007600	Capn1	calpain 1	2185.2	0.729	438.377	No enrichment	57.3	TTTTTTTGTATATATACTGGTCATTTTCAAGGGAATGCCTGAGGGATGAGTGTACTGGTT	1108.63	1580.75	1356.04	1365.3	975.766	822.463	680.99	639.931
IVGNm04722	AK012010,AK013578,AK205555,AK217342	2061	294		2061		1	0	uc008awf.1		AK205555	RIKEN full-length enriched library, clone:2610311O05 product:hypothetical HAD-like structure containing protein, full insert sequence.,Mus musculus 10 days embryo whole body cDNA	744.008	0.361	259.61	No enrichment	53.76	TTCAAACTAGTGAACAACACTGTCAAGTGTGAAATTGGATCTTACGCGTGTGGATTAATA	233.586	289.245	274.323	232.175	363.451	527.786	497.773	507.252
IVGNm04734	AF079535,AF086625,AF126294,AK147149,AK147835,AK149162,AK165564,AY062008,BC146001,BC146003,NM_011062	7160	1680	70165	72207	13	0.028	0.23	uc008aui.1,uc008auk.1	NM_011062	Pdpk1	3-phosphoinositide dependent protein kinase-1	2415.14	0.847	449.723	Nuclear	45.88	CAAGAATTTTAAAACTTTCTTTGTCCACACGCCTAACAGGACGTACTACCTGATGGATCC	1586.32	1814.98	2819.36	3170.33	1326.1	1389.24	1176.86	1315.41
IVGNm04750																		TGATCATCATTGAAGCTATGGTGGCTTTTGTGTTGAAGAGCAGCAGAAAAATAGCCATCC	405.377	294.865	525.252	741.592	295.57	122.928	78.5883	126.816
IVGNm04775	AK020060,BC022735,BC057046	4297			4297		1	0					968.731	0.225	100.344	No enrichment	52.8	TTGTGTGTGTGTTGCTGCAGGAGTGGAAACTGTATAGTGGAAGGTCTTATAAAATCAAAG	1008.11	946.707	1619.81	1431.32	1063.45	695.295	660.453	649.097
IVGNm04782	AK078848,AK133636,BC024550,BC030849,BC132621,BC132623,NM_001033337	2622	1398	23021	25390	13	0.059	0.353	uc007xdn.1,uc007xdo.1	NM_001033337	AW124722	Hypothetical protein (Fragment).,hypothetical protein LOC239570	1086.81	0.715		No enrichment	54.51	TGTCCAGATTGGGGGCAGCAACGCCCAGAGAGATGTCTTCAACCAGCTGCTGATTCACGC	455.058	258.914	157.795	159.228	345.014	81.6293	84.6178	142.391
IVGNm04785	AK009153,AK028612,AK075903,AK173131,BC025449,BC025649,BC044825,BC055953,BC150790,NM_001099634	7094	6183	137448	144542	53	0.046	0.583	uc008hit.1	NM_001099634	Fer1l3	myoferlin	5792.47	0.893		No enrichment	48.94	TGACAAGTTTTCCCTGGACGACTACTTGGGTTTTCTGGAACTTGACTTACATCGTACGAT	581.863	525.293	355.769	352.164	587.035	963.845	1199.89	1818.86
IVGNm04804	AB033370,AF247358,BC029242,BC048481,NM_016723	3268	690	41229	42159	8	0.019	0.07	uc007uvw.1	NM_016723	Uchl3	ubiquitin carboxyl-terminal esterase L3	1227.29	0.995	335.754	Nuclear	39.06	GGAAAACTAGTGATGAGACGTTGTTAGAGGATGCCATAGAAGTTTGCAAGAAGTTCATGG	6502.43	7488.88	8953.35	9270.07	6323.79	6653.06	5094.14	4217.9
IVGNm04820	AK005139,AK166917,BC031179,BC047281,NM_026644	1910	1137	98447	100357	8	0.018	0.53	uc008akm.1	NM_026644	Agpat4	1-acylglycerol-3-phosphate O-acyltransferase 4	1095.79	0.574	282.132	No enrichment	54.13	CCTGGTTACACAAGCTCTACCAGGAGAAGGATGCCTTTCAGGAGGAATACTACAGGACAG	418.753	314.161	175.254	168.022	623.67	826.894	733.06	764.109
IVGNm04835	AK003448,BC021494,BC036151,BC036153,BC040459,NM_009643	18099	16968	11813	29912	4	0.605	0	uc008goj.1	NM_009643	Ahnak	AHNAK nucleoprotein isoform 1	9604.04	0.613	169.534	Nuclear	47.58	TTTAACAAATGTCATCATGATTAAGGAAATGTCTGGCACTTTAATGGCAAATTAATTGAG	3178.51	3946.89	3395.12	2869.47	2248.08	1818.44	1969.51	2358.25
IVGNm04857	AK131620,BC011215,BC042572,K00614,NM_010391	4332	975	3028	4475	7	0.298	0.128	uc008cht.1	NM_010391	H2-Q10	Q region locus 10,histocompatibility 2	679.968	0.323		No enrichment	53.27	CCTGAGCCCCTCACCCTGAGATGGGAACCTCCTCCTTCCACTGACTCTATCATGTCACAC	859.892	678.205	2549.24	4583.2	710.522	528.181	556.963	881.817
IVGNm04870	AK049928,AK158809,BC046517,BC096476,BC120685,NM_175178	3666	1815	15518	17872	20	0.132	0.409	uc007ykw.1,uc007ykx.1,uc007yky.1	NM_175178	Aifl,Aifm3	Apoptosis-inducing factor-like protein (EC 1.-.-.-).,apoptosis-inducing factor like	1885.16	0.789		Expression below cutoff	54.27	ATTCCCGAGGTTTCATCCCAGTCAACAAGATGATGCAGACCAACGTCCCAGGAGTGTTTG	66.3656	202.904	390.727	338.864	54.3256	96.8653	116.9	106.337
IVGNm04878	AK005702,AK029781,BC048615,EU079025,HQ130280,NM_001162880,NM_001162882	481	264	19850	20331	2	0.02	0.549	uc007xgo.1,uc007xgp.1		1700007E06Rik,AK029781,BC048615	RIKEN full-length enriched library, clone:1700007E06 product:unclassifiable, full insert sequence.,Mus musculus adult male testis cDNA	297.525	0.718		No enrichment	55.44	AGCTATTGGAAGAGATGGAAAAAATCTCAGTGCAGGCAACCTGGATGGCCTATGATATGG	51.3235	218.518	1976.85	3928.05	52.8485	115.432	291.878	396.043
IVGNm04930	AK017149,AK163534,AK173085,BC017141,BC043669,BC048382,BC062189,NM_177038	5178	4311	73677	78855	28	0.066	0.135	uc008eev.1		D030074E01Rik,Trappc8	MKIAA1012 protein (Fragment).	4895.73	0.945	245.162	Nuclear	41.81	GGAAAGAAGCCTTTTCACACTCTCAGAAAGAGGAGCCACCAGAAATGGAACTATTAAAGT	273.272	367.417	541.254	611.18	293.607	332.276	331.065	246.571
IVGNm04933	AK013591,BC066016,NM_001164504	7300	1041	101727	109027	7	0.067	0			Rnf165		3135.78	0.753	107.428	Expression below cutoff	52.86	AATTGTGTAAATGCTTAGATTCACTTTGGGTGGATTTTTTTGTACTTTATTTATAACTAA	529.418	187.951	108.798	92.9702	438.44	228.48	203.341	228.381
IVGNm04935	AJ426432,AK088961,BC054522,BC067403,NM_011638,X57349	4785	2292	18985	23770	18	0.112	0.098	uc007yza.1,uc007yzb.1	NM_011638	Tfrc	transferrin receptor	2306.19	0.585	2658.97	Nuclear	38.9	TGAGGGAAATCAATGATCGTATTATGAAAGTGGAGTATCACTTCCTGTCGCCCTATGTAT	208.129	290.093	254.754	265.169	183.314	205.174	114.801	75.3004
IVGNm04961	AK133750,BC094439,NM_001163637	3511	2460	152855	156366	21	0.022	0.701	uc008euk.1		AK133750,Jakmip2	RIKEN full-length enriched library, clone:6430702L21 product:hypothetical protein, full insert sequence.,Mus musculus adult male olfactory brain cDNA	3384.58	0.983	186.86		47.31	CTGCTGGAGTTTCGCAACCTAGAACTGGAAGAGAGAGAGAGGCGATCCCCTCCATTTAAT	96.7919	76.9529	60.4323	41.027	80.0552	70.3984	90.2526	119.232
IVGNm04991	AK150790,AK150967,AK153419,AK159321,AK160102,AY989882,BC011306,BC054430,BC080756,BC151193,J00395,J00400,L23495,M14827,M23894,M23895,M23896,M23900,M60168,M60169,M69071,M69072,M69073,NM_001001892,U47328,X00172	1874	1107	3222	4322	7	0.152	0.997	uc008cap.1,uc008car.1	NM_001001892	H2-K1	K region isoform 1, K1,H2-K1 protein.,histocompatibility 2	732.33	0.635		No enrichment	52.93	CCTCTGATCTGTCTCTCCCAGATTGTAAAGTGATGGTTCATGACCCTCATTCTCTAGCGT	533.2	446.957	3852.97	5825.29	495.162	417.198	680.406	1243.93
IVGNm04998	AK033484,AK173102,BC011494,BC046444,BC057910,BC118525,M55253,NM_201600	6647	5454	322212	328859	38	0.015	0.234	uc008fpp.1,uc008fpr.1,uc008fps.1	NM_201600	Myo5b	RIKEN full-length enriched library, clone:9030223I11 product:myosin Vb, full insert sequence.,Mus musculus adult male colon cDNA,Myo5b protein.,myosin Vb	4912.53	0.838		Expression below cutoff	51.05	CTCCTGGAGCACAGGCATGCAACTCAGGTACAACATAAGTCAACTGGAAGAGTGGCTTCG	1525.41	1815.51	1362.21	1316.11	1202.9	763.349	483.508	507.05
IVGNm05000	AB359229,AK133985,AK162874,BC003819,BC044208,M35243,M35245,M35247,M35248,NM_010397,NM_010399	3165	1140	81368	83018	9	0.02	0.314	uc008cjt.1,uc008cju.1,uc008cjv.1,uc008cjw.1,uc008cjx.1	NM_010397,NM_010399	H2-T22,H2-T9	T region locus 22, T region locus 9, complete cds.,Mus musculus H2-T22 mRNA for MHC classIb T22,histocompatibility 2	402.06	0.196		No enrichment	50.55	AGCTGTGGTGGTGCCTCTTGGGAAAGAGCAGAGTTACACATGCCATGTGTACCATGAGGG	2297.75	640.712	2210.91	3365.95	1619.16	472.699	544.158	726.282
IVGNm05053	AK008388,AK008411,AK011180,AK011861,BC090636,NM_007855,U36384	1329	646	45239	46568	1	0.023	0	uc007cbd.1	NM_007855	Twist2	twist homolog 2	901.446	0.679	212.103	No enrichment	57.41	GTGCCATCCACCTCCGGAGCCGCAAGCCAGGACCCACCTGCACATCTCAGGCGCATGCGG	108.942	70.478	53.1347	62.4515	97.6525	83.4965	101.997	134.567
IVGNm05054	AB221650,AF016294,AK143135,BC138692,BC145380,NM_001163131,NM_007921	2000	1173	2959	4899	8	0.318	0.585	uc007csw.1,uc007csx.1	NM_007921	Elf3	E74-like factor 3	1053.94	0.776		No enrichment	56.35	CCTATGAGAAGCTGAGCCGAGCCATGAGGTATTACTACAAACGGGAGATCCTGGAACGGG	125.206	107.984	92.5648	81.0116	115.413	63.1768	34.8795	45.9329
IVGNm05066	AK089070,AK153141,AK161635,AK161977,AK204760,AK207945,BC092079,L31958,NM_011063	2477	390	7576	10053	3	0.24	0	uc007dpy.1	NM_011063	Pea15a	phosphoprotein enriched in astrocytes 15 isoform	1469.3	0.593		No enrichment	51.82	ATGTTACATTTACATGTGAGCTAAGAGACAATTTAGAGAAAGATGAAGGTAGGTGCTTTT	103.523	86.3495	73.3095	99.0946	126.112	141.912	154.595	165.429
IVGNm05082	AF215668,AF432916,AK029310,AK031603,AK077922,AK162276,BC023001,NM_009061,U67187	3008	738	1803	4812	4	0.287	0.185	uc007cxg.1	NM_009061	Rgs2	regulator of G-protein signaling 2	881.222	0.85		Cytoplasmic	43.47	GACTTCATAGAGAAGGAAGCTCCCAAAGAGATAAACATAGACTTCCAAACGAAATCTCTG	2670.8	2523.75	2245.49	2824.82	2358.94	1038.14	874.766	827.911
IVGNm05089	AK045954,AK047856,AK051332,AK159687,BC010675,CT010311,NM_009255,X70296	2150	1194	62389	64440	9	0.028	0.554	uc007bqz.1	NM_009255	Serpine2	clade,serine (or cysteine) proteinase inhibitor	1370.47	0.77		No enrichment	47.35	CCATCAAAGGCAAATTTTACAAAAATAACAAGGTCAGAGAGCCTTCATGTCTCTCACATC	40.059	64.2306	45.0361	60.4942	74.4133	382.092	436.319	386.506
IVGNm05120	AF055889,AF114381,AF153340,AK052936,AK133708,AK147024,BC021468,NM_010212,U77040	1563	840	72274	73688	5	0.019	0.335	uc007avk.1,uc007avl.1	NM_010212	Fhl2	four and a half LIM domains 2	778.618	0.796		No enrichment	52.62	ATGCCCTGCAGTGCGTGCAGTGCAAAAAGCCTATCACCACAGGAGGTGTTACTTACCGGG	125.92	67.3726	83.8352	91.9084	115.209	150.742	301.189	319.495
IVGNm05124	AF057287,AK048326,AK049400,AK198918,BC031154,NM_010472	3137	1680	53743	56793	12	0.042	0	uc007bse.1,uc007bsg.1,uc007bsh.1	NM_010472	Hrb	partial cds.,HIV-1 Rev binding protein,Mus musculus RAB/Rip protein mRNA	2911.82	1.003	289.923		46.26	TAATTTAGACAATATCTTCAGTGCTGGGCAAGGAGGTGATCAAGGGAGTGGTTTTGGGAC	347.949	363.526	317.359	264.841	373.99	368.868	460.382	490.685
IVGNm05125	AK028380,AK050211,BC011464,NM_010476,Y15733	4574	1002	15120	19669	9	0.103	0.219	uc007dlp.1	NM_010476	Hsd17b7	hydroxysteroid (17-beta) dehydrogenase 7	829.744	0.392	799.843	Nuclear	43.7	ACTAATTACGTCACGGGCCAAAAGATGGACATAGATGAAGACACTGCTGAAAAATTCTAT	102.08	135.974	77.4368	85.6429	94.4624	107.191	169.114	195.929
IVGNm05134	AK132264,BC032962,CT010182,NM_010555,X59769	1363	1233	39374	40478	8	0.026	0.791	uc007atu.1	NM_010555	Il1r2	type II,interleukin 1 receptor	416.161	0.305		No enrichment	48.72	TCTCAGTCACTCCATACCACAGTCAAAGAAGTCTCTTCCACGTTCTCCTGGAGCATTGCG	43.8572	50.7641	62.484	54.5739	44.1812	49.4687	104.863	188.472
IVGNm05246	AK012706,AK012878,AK019845,AK075864,BC017160,BC028246,BC103776,BC141230,BC141231,NM_025860	2193	1983	11897	14090	12	0.147	0.591	uc007cjw.1	NM_025860	Ddx18	DEAD (Asp-Glu-Ala-Asp) box polypeptide 18	1651.93	0.787	306.133	Nuclear	47.67	AATGCCAAGCTGCGGCAGCGAAACCTGAAGCTGCAAGAAACATCAGACACAAGCCTGTCC	532.737	605.994	379.433	271.185	518.676	618.339	609.293	605.793
IVGNm05249	AK012565,AK021213,AK166098,BC029213,NM_026024	1082	615	10482	11564	6	0.092	0.566	uc007csp.1	NM_026024	Ube2t	ubiquitin-conjugating enzyme E2T (putative)	588.816	0.553	173.291	No enrichment	47.37	GATGACCCACTAATGGCTGACATTTCTTCAGAATTTAAATATAACAAGATAGCTTTTCTC	798.459	1548.28	4001.87	4730.23	723.273	1124.45	1324.83	1642.57
IVGNm05303	AK015464,AK076640,AK149168,BC048086,BC060044,NM_029115	1890	1530	10354	12245	5	0.136	0.746	uc007dif.1	NM_029115	4930455F23Rik	hypothetical protein LOC74895	1105.29	0.611	198.752	No enrichment	47.92	GAACGAAAGCGTGAAAAGCTCAAGAGGGAGGAAGAACAGCGCAAACTGGAGGAAGAGAAT	223.236	289.189	1007.43	1496.05	220.958	211.676	314.273	308.107
IVGNm05318	AK052685,AK085309,AY102037,BC011157,BC011473,BC024331,BC061053,J00621,NM_031192,NM_031193,X16642	1534	1275	8233	9758	8	0.127	0.457	uc007cqf.1	NM_031192	Ren1,Ren2	renin 1 structural	768.926	0.594		Expression below cutoff	54.69	AGGTTTCCTCAGCCAGGACTCGGTGACTGTGGGTGGAATCACTGTGACACAGACCTTTGG	57.6206	183.04	59.1566	76.2307	91.9885	1223.59	3203.17	3386.71
IVGNm05347	AK028826,AK032634,AK041504,AK043259,AK183687,BC012284,BC028911,BC034733,NM_133816	3719	2889	79659	83378	5	0.043	0.416	uc007byv.1	NM_133816	Sh3bp4	SH3-domain binding protein 4	2027.1	0.806		No enrichment	54.82	CCGAGACAGGAATGGGGTAGTAGACAGTGAGGCCATGTGGAAACCTGCCTATGACTTCTT	521.515	383.905	223.067	215.461	545.306	525.233	581.55	602.33
IVGNm05364	AK031266,AK032169,BC014764,BC021879,NM_001164566,NM_144882	3862	1734	169605	173467	13	0.014	0.434	uc007bbd.1,uc007bbe.1	NM_144882	2810022L02Rik,Spats2l	hypothetical protein LOC67198	2104.2	0.804			47.39	GCAGAAATGGACAAAGTTAAAGAAGAAGCCATGGACATCCTGACTGCCCGTCAGAAGAAA	52.9073	90.3787	123.989	157.957	90.6997	201.565	350.356	360.068
IVGNm05366	AK088932,AK090091,AK143912,BC004045,NM_145381	1895	867	32723	34618	6	0.031	0.456	uc007aiu.1	NM_145381	Lactb2	beta 2,lactamase	808.65	0.705	121.036	No enrichment	40.06	TTGAGAAAACTAGAGAAAGATGGGAAGATATTCTACACAACAACTCCTGTCAAGAAATGG	878.903	1162.54	778.467	469.821	803.096	571.566	335.719	424.557
IVGNm05425	AK041641,AK076058,BC090647,BC106123,BC138225,BC145667,NM_175382	2105	450	9779	11884	3	0.113	0.212	uc007cnk.1	NM_175382	2700049P18Rik	hypothetical protein LOC108900	566.283	0.392	48.5022	No enrichment	44.27	TTTATGGTATAAACAGACTAGATGCCACTGGTGTAAACCTCCTACTTTGGGGCAATTTGC	400.667	533.062	1587.76	1995.27	473.246	530.628	514.502	516.659
IVGNm05488	AB221654,AK145321,BC068268,M34381,NM_013633,X52437	1346	1131	3393	4739	4	0.25	0.717	uc008chu.1	NM_013633	Pou5f1	class 5, transcription factor 1,POU domain	935.453	0.753		Expression below cutoff	57.43	CGCCAATCAGCTTGGGCTAGAGAAGGATGTGGTTCGAGTATGGTTCTGTAACCGGCGCCA	1486.78	2362.62	1415.49	749.588	1375.46	2202.06	3811.73	3738.84
IVGNm05497	AK082831,BC132051,BC132053,BC145262,NM_010420,U40720,X80040	1137	558	827	1964	3	0.485	0.488	uc007stj.1	NM_010420	Hesx1	homeo box gene expressed in ES cells	812.592	0.747		Expression below cutoff	42.86	AAGCTGAACTTAGAGGAAGACAGAATCCAGATTTGGTTCCAAAATCGCCGAGCAAAGATG	12.379	54.4576	23.8651	17.9656	18.0317	267.463	623.27	501.97
IVGNm05498	AK141255,NM_010680,X84013,X84014	10342	9990	238647	248989	74	0.042	0.883	uc008ecf.1,uc008ech.1		Lama3,Lama3B,lama3	RIKEN full-length enriched library, alpha 3, clone:A430039J21 product:laminin, full insert sequence.,Mus musculus 0 day neonate thymus cDNA	6477.86	0.627		Expression below cutoff	51.42	TATGAACAGTGAGGCAGGTGGGACCGTGACATCAATTACACCGAAGAGATCTCTGTGTGA	30.885	69.5965	96.148	106.736	39.2543	99.5951	230.649	276.628
IVGNm05501	AF081193,AK160563,NM_011242,U78171,Y12339	2208	1837	12441	14644	16	0.128	0.527	uc008gip.1,uc008gis.1	NM_011242	Rasgrp2	guanyl releasing protein 2,RAS	1955.7	0.893		Expression below cutoff	56.71	ACGGAGTGTTTGACATCCACTTATAAAATGCTGTGACTATCAAGGACTCATTCCTGCCTC	109.59	87.5962	57.7823	64.211	122.213	157.665	150.036	131.162
IVGNm05538	AK145279,AY899809,BC024588,NM_001010826,NM_001012434	2344	702	4043	6354	2	0.206	0.299	uc009ijf.1	NM_001010826	Kctd14	potassium channel tetramerisation domain	497.827	0.355		Expression below cutoff	48.85	GGAGCCAGCACTGAGCTAGACGCCAAGGTTGTGGAGCTGAATGTAGGAGGGCAGTTCTAC	490.763	342.048	211.07	175.495	481.314	197.786	51.1085	42.3184
IVGNm05551	AF038538,AF038539,AK144271,AK160500,BC031370,NM_001025364,NM_013648	1956	1416	11547	13503	9	0.144	0.585	uc009fli.1,uc009flj.1	NM_001025364,NM_013648	Rtn2	reticulon 2 isoform B,reticulon 2 isoform C	1494.8	0.843	585.756	No enrichment	60.87	TGACCAATCAGTTGAGCCACATCAAAGCTAAGATCCGAGCTAAGATCCCGGGGACCGGAA	128.781	83.4084	79.4006	96.5101	123.164	127.639	169.205	178.682
IVGNm05577	AK046127,AY622226,BC156969,NM_001037906	4107	2433	885128	887940	19	0.003	0.27	uc009hby.1	NM_001037906	Nell1	protein kinase C-binding protein NELL1	2543.87	0.937		Expression below cutoff	44.33	AGAAGACAGGTGTTCAGTCTGTTCCTGTAAGGATGGGAAGATATTCTGCCGGCGGACAGC	145.176	289.205	365.329	402.723	210.121	428.295	273.811	122.741
IVGNm05581	AK166266,BC094464,NM_001038643	2857	2076	276506	279363	10	0.009	0.727	uc009hwf.1	NM_001038643	Slco3a1	solute carrier organic anion transporter family	2401.42	0.848	240.823	Nuclear	57.09	ACCACGAGGGCGGGCTGAGCACCAGCACAGAGTATCAAGACATTGAGACAGAGAAAACCT	131.503	112.008	77.7537	97.1058	177.676	231.943	255.088	257.779
IVGNm05598	AB012601,AB012602,AB014494,AB015203,AK146628,AK147145,AK207776,BC011080,BC025973,NM_007489	2904	1896	104047	106658	19	0.024	0	uc009jhe.1,uc009jhf.1,uc009jhi.1,uc009jhj.1,uc009jhk.1	NM_007489	Arntl,bmal1b	complete cds.,Mus musculus mRNA for BMAL1b',aryl hydrocarbon receptor nuclear	2671.95	1.002	281.61	No enrichment	48.07	GGACACCTCGCAGAATGTCACAGGCAAGTTTTACAGACAAGAGAAAAGATCACAACTAAT	79.0479	95.792	89.1894	81.003	97.9884	95.7424	192.059	184.054
IVGNm05606	AK155281,BC011118,BC051102,BC058161,BC106174,NM_007678	2640	1196		2640		1	0	uc009gjl.1	NM_007678	Cebpa	CCAAT/enhancer binding protein alpha	1678.97	0.639		Expression below cutoff	62.5	GGGGGGACACAAAGTTTCATGCTAGATGTCGTATGTATTATATCTATAATATAAACATAT	263.073	291.203	328.005	357.028	204.045	818.394	1769	1967
IVGNm05629	AK132917,AK140770,BC021648,BC050187,NM_001167693,NM_001167694,NM_001167695,NM_001167696,NM_001167697,NM_001167699,NM_001167700,NM_008157,U46923	2075	1503	27141	28833	4	0.055	0.706	uc009ekv.1,uc009ekw.1,uc009ekx.1,uc009eky.1,uc009ekz.1	NM_008157	Gpr19	RIKEN full-length enriched library, clone:4930515I20 product:G protein-coupled receptor 19, clone:C130013P12 product:G protein-coupled receptor 19, full insert sequence.,G protein-coupled receptor 19,Mus musculus 16 days embryo head cDNA,Mus musculus adult male testis cDNA	1232.43	0.761	47.4233	No enrichment	50.83	GCCTGACTCTGAAATCCAGTCCCGATGAAGAATGGATAACGACCAGCCGCCTGTGGTGAC	48.2579	47.2536	117.888	165.096	48.8766	49.0063	56.223	57.435
IVGNm05645	AF038562,AF331640,AK003153,AK008773,AK009151,BC116838,BC116840,NM_008496	597	411	1302	1899	3	0.252	0.683	uc009gae.1	NM_008496	Lgals7	galactose binding, soluble 7,lectin	153.015	0.344	654.082	Expression below cutoff	58.79	TCCTCATCGCCACAGAGGAAGGCTTCAAGGCTGTGGTCGGGGATGACGAATATCTCCACT	2628.1	4755.16	4759.09	5077.02	2421.29	1754.43	1352.94	1259.98
IVGNm05685	AK169223,BC061171,BC100590,NM_009406,U09181	824	636	3312	4136	7	0.161	0.768	uc009exv.1	NM_009406	Tnni3	cardiac,troponin I	592.476	0.885		No enrichment	56.07	GAAGCAAAAGTCACCAAGAACATCACTGAGATTGCAGATCTGACCCAGAAGATCTATGAC	342.01	496.399	470.652	465.989	308.547	257.22	775.587	1185.8
IVGNm05688	AK131929,BC019141,NM_009434,Y15443	737	434	240	977	1	0.749	0.589	uc009kpj.1	NM_009434	Phlda2	family A,pleckstrin homology-like domain	342.96	0.479		Expression below cutoff	55.75	GGGAGAGCAGAGCGCTCTGGGTCCGTGAAACGCACGGGACCAGTTGAGCCGGGAACCAGC	263.027	778.706	665.511	297.645	185.207	41.9261	38.3471	72.7401
IVGNm05693	BC051092,NM_009475,U28486	610	462	3186	3796	4	0.157	0.733	uc009kgt.1	NM_009475	Prap1	proline-rich acidic protein 1	66.434	0.112		Expression below cutoff	53.98	ATGTGTTCCCTGAACAGGAAACAGAGAAGGTCTGGGATACTAGAGCCCTGGAGCCTCTTG	54.3116	56.3137	61.3503	53.7906	61.2863	220.045	64.4991	59.3365
IVGNm05708	AK034619,AK140125,BC042484,BC094360,NM_009697,NM_183261,U07635,X76653	4216	1242	10633	14797	2	0.133	0.175	uc009hni.1,uc009hnj.1	NM_009697,NM_183261	Nr2f2	group F, member 2,nuclear receptor subfamily 2	3677.22	1	113.279	Nuclear	45.15	CCTCAAGGCCATAGTCCTGTTCACCTCAGATGCCTGTGGTCTGTCTGATGTAGCCCATGT	2350.12	1426.28	875.452	787.805	2013.99	1680.6	1721.42	1766.33
IVGNm05718	AK077844,BC005412,NM_001161624,NM_009876,U20553,U22399	1942	1044	808	2712	3	0.644	0.538	uc009kpd.1,uc009kpe.1	NM_009876	Cdkn1c	cyclin-dependent kinase inhibitor 1C (P57)	933.851	0.481		Expression below cutoff	59.42	GACCCCGCGCAAACGTCTGAGATGAGTTAGTTTAGAGGCTAACGGCCAGAGAGAACTTGC	27461.8	29495.9	22509.7	24420.3	20698.2	8152.56	7008.49	6946.74
IVGNm05724	AF037370,AK079950,BC060974,NM_009944	366	240	1494	1860	3	0.18	0.656	uc009gdp.1	NM_009944	Cox7a1	subunit VIIa 1,cytochrome c oxidase	247.221	0.692	2163.31	Cytoplasmic	54.1	AGACTGACCATGACGCTGACTCTGGGGGGCACTGCCTACTGCTTATACTGCTTGGGCTGG	1712.55	3888.8	4671.43	3664.55	1377.61	2070.05	2153.2	2128.32
IVGNm05748	AK002278,BC010754,BC013659,BC027736,BC037125,BC053697,BC094281,D10464,NM_008456,NM_010639	876	783	3368	4229	4	0.202	0.811	uc009gon.1,uc009goo.1	NM_008456,NM_010639	Klk1,Klk1b5	kallikrein 1,kallikrein 1-related peptidase b5	130.737	0.155		Expression below cutoff	51.32	GATATGGATGGAGGCAAAGACACTTGTGCGGGTGACTCAGGAGGCCCACTGATCTGTGAT	770.451	216.383	45.4669	41.6744	512.397	283.514	157.24	112.498
IVGNm05775	AK145859,AK167408,BC048484,NM_011328,X73580	534	417	287	803	3	0.631	0.781	uc009kkl.1	NM_011328	Sct	secretin	162.109	0.331		No enrichment	59.44	CTGTGGTCGAACACTCAGACCCTACAGGACTGGCTTCTGCCCAGGCTGTCCCTGGATGGG	118.151	391.328	498.05	329.012	110.25	823.559	1425.12	1589.49
IVGNm05776	AF017152,AK135226,AK137496,AK144966,AK162943,BC070455,NM_011369	2606	2007	41423	43579	12	0.049	0.165	uc009kua.1	NM_011369	Shcbp1	Shc SH2-domain binding protein 1	1682.04	0.786	228.453	Nuclear	38.99	CATGAAAAACTCAGATGTATATGGTGCCAAGGGTGCTGGTATAGAAATATATCCTGGAAG	960.847	710.995	494.849	449.948	1162.89	1061.05	1025.63	1072.15
IVGNm05784	AK014431,AK019725,AK054470,AK136327,BC082283,L36062,NM_011485	4007	852	3463	7470	6	0.241	0.175	uc009lhb.1	NM_011485	Star	steroidogenic acute regulatory protein	882.195	0.664	378.298	Expression below cutoff	46.61	ACTCACTTGGCTGCTCAGTATTGACCTGAAGGGGTGGCTGCCGAAGACAATCATCAACCA	256.99	171.781	224.743	288.362	389.191	496.8	2597.41	3384.96
IVGNm05793	AF087694,AF173082,AK019299,BC031780,NM_011698	735	624	1958	2693	5	0.266	0.845	uc009guv.1	NM_011698	Lin7b	lin 7 homolog b	692.473	0.957		Expression below cutoff	59.86	CGGCGCCAGCAGCACCACAGCTACACGTCCTTGGAGTCTCGAGGCTGAAATCACAGACCA	33.4437	47.1542	80.0938	111.474	36.7092	123.991	122.154	165.49
IVGNm05812	AK007058,AK161399,BC049602,L10389,M12781,M17587,NM_013580,X04752	1310	999	15570	16880	7	0.069	0.499	uc009gzp.1	NM_013580	Ldhc	lactate dehydrogenase C	687.139	0.599	799.896	Expression below cutoff	47.73	GGAAAAATGTTCACAAGCAGGTGGTGGAAGGCGGCTATGAGGTCCTTAACATGAAGGGCT	69.9735	96.9364	177.19	142.599	74.4292	68.8849	206.35	521.45
IVGNm05843	AB022340,AF068246,AK077247,AK143946,AK165516,AY064696,BC015248,NM_016870,NM_212441,NM_212442	3295	1866	23295	26590	16	0.094	0.566	uc009jlq.1,uc009jlr.1,uc009jls.1	NM_016870,NM_212441,NM_212442	Acsm3	SA hypertension-associated homolog	1912.62	0.726		Expression below cutoff	40.5	TCAGCAGTCCAGACCCCATCAGAGGAGAGGTAGTAAAGGCTTTTATTGTCCTGAATCCTG	187.343	186.049	472.98	621.144	404.258	206.512	73.5599	46.8953
IVGNm05845	AK140243,AK178288,BC018323,BC064094,BC084676,NM_016974	1729	975	3908	4920	3	0.162	0	uc009gws.1	NM_016974	Dbp	D site albumin promoter binding protein	1342.19	0.964	83.0556	Cytoplasmic	57.74	AAAGTCCAGGTGCCTGAGGAACAGAAGGATGAGAAGTACTGGAGCCGGAGGTACAAGAAC	451.026	429.451	464.269	522.456	371.16	329.897	302.504	252.996
IVGNm05859	AK135151,BC009815,NM_019394,X94322	959	438	842	1406	3	0.401	0.441	uc009fvf.1	NM_019394	Mia1	melanoma inhibitory activity 1	347.154	0.6		Expression below cutoff	49.7	AACCTGGCAAAATTGATATGAAGACCGATCAATGGGATTTCTACTGCCAGTGAGCTCAGC	137.092	119.184	234.029	539.875	138.56	200.565	167.168	144.53
IVGNm05953	AK009742,AK012217,AK014428,AK019417,BC012286,BC096641,NM_025315	1711	432	7277	8022	4	0.082	0	uc009esg.1	NM_025315	Med21	SRB7 (supressor of RNA polymerase B) homolog	703.774	0.658	156.986	No enrichment	41.96	ACCCAGTGAAGAGTCTACAGCTGCTTTACAGGCTGCTAGCTTATATAAGCTAGAAGAAGA	492.27	668.157	1436.05	1950.42	514.723	578.928	525.796	520.117
IVGNm05960	AK004287,AK011668,AK017361,AK080977,AK150629,AK162403,BC023924,NM_025408	4074	801	103587	104786	11	0.011	0.197	uc009ikg.1	NM_025408	Phca	alkaline,phytoceramidase	1420.51	0.757	219.145	Expression below cutoff	37.77	TTTCTATACAGTTTAACAGTAACTACGATTTACCTAAAAGTCAAAGAACCTATATTCCAT	39.0501	65.1846	283.922	480.918	47.0423	137.742	105.885	98.2394
IVGNm05977	AK002243,AK010305,BC011131,NM_025886	1549	1077	1275	2824	5	0.534	0.492	uc009kka.1	NM_025886	Rassf7	Ras association (RalGDS/AF-6) domain family 7	736.711	0.48	98.2375	Cytoplasmic	59.04	AGCCACATCCTAGTGTCCAGCCTGAGTCCCGAGTTCCCCCCATGAGGCAGAGCTCCTGGA	631.455	558.13	852.353	901.379	528.484	504.892	442.863	391.665
IVGNm06012	AK011929,AK014077,BC028490,NM_026523	657	363	2144	2801	2	0.224	0.553	uc009ibm.1	NM_026523	Nmb	neuromedin B	237.425	0.383		No enrichment	54.48	GAACTTCAGTGGCCCAGCTCCCCCAATCCAGTACAGGAGGCTGCTGGAGCCACTACTGCA	128.216	135.021	376.875	421.867	130.99	126.068	130.359	128.694
IVGNm06020	AF352573,AK003249,AY050672,BC010832,NM_026731	540	444	3540	4080	3	0.13	0.76	uc009gbn.1	NM_026731	Ppp1r14a	regulatory (inhibitor),protein phosphatase 1	385.562	0.729	581.498	Expression below cutoff	64.07	CTTCTGGAGGCTTGTGCAAATCCCACAGAGGACTTCGTCCAGGAGCTACTGGCCAAGCTT	414.184	500.685	369.251	338.336	468.872	959.331	1227.4	1500.24
IVGNm06033	AK005787,NM_001163810,NR_003638	886	696		886		1	0.782	uc009fpi.1		1700008P20Rik	RIKEN full-length enriched library, clone:1700008P20 product:hypothetical protein, full insert sequence (RIKEN cDNA 1700008P20 gene).,Adult male testis cDNA	210.631	0.241		No enrichment	59.93	CAGCAGCTACAGGGTACATGGGACTTGATGGATTTCATCTCAAAGAATAAAGATGATCAA	490.613	1387.66	957.05	208.931	514.653	776.469	403.895	81.1053
IVGNm06044	AF542046,AK017020,BC100434,BC138203,BC145988,NM_027732	1619	1113	5976	7595	8	0.189	0.686	uc009fqp.1	NM_027732	Dmrtc2	doublesex and mab-3 related transcription factor	996.75	0.687		No enrichment	55.84	CCAAGGACCCCCTAACCTGCCTCACACATGTTCAACTCTGATACTCCAGTCCTGTGGCAC	35.5348	54.6818	511.856	635.679	26.6469	27.5495	58.7879	106.394
IVGNm06049	AK010382,AK049640,AK145855,AK146196,BC019493,BC046599,NM_028031	2407	1869	36028	38435	16	0.048	0.67	uc009hav.1,uc009haw.1	NM_028031	Zdhhc13	DHHC domain containing 13, RIKEN full-length enriched library, clone:2410004E01 product:hypothetical Ankyrin repeat structure containing protein, full insert sequence.,Mus musculus ES cells cDNA,zinc finger	2008.9	0.9	182.92		43.49	GTTCTAGCCTGGACATCCGAAATGCTAAGGGAGAAACACCTCTTGATATGGCTCTACAAA	966.478	711.229	737.085	851.018	1082.6	558.385	294.991	237.873
IVGNm06050	AB211061,AK010386,AK010714,AK135918,NM_001082581,NM_028034	3855	3645	64792	68647	29	0.032	0.345	uc009gjz.1	NM_001082581	2410004F06Rik,Tdrd12	hypothetical protein LOC71981 isoform 1	2416.71	0.627		Cytoplasmic	45.24	GACTGTGACGAGAAGAACGGCTGTGTAAAATTACTGCAGTTTCTAAATCCTGATCCTTTG	677.515	979.959	755.497	533.181	602.425	876.2	1304.63	1072.72
IVGNm06070	AK003496,AK080790,AK138395,AK166139,AK171108,BC023421,BC058765,NM_001146023,NM_028661	2168	1032	2483	3701	7	0.307	0.287	uc009gav.1,uc009gaw.1	NM_028661	1110006G06Rik,Fam98c	RIKEN full-length enriched library, clone:1110006G06 product:hypothetical protein, full insert sequence.,Mus musculus 18-day embryo whole body cDNA,hypothetical protein LOC73833	730.035	0.577	1152	No enrichment	57.9	CGACGAGGGACCAGTTGTGCAATCAACAAGGTGCTTATGGGTGATGTGCCAGACCGTGGG	792.686	772.983	754.564	793.829	700.027	427.697	360.586	352.41
IVGNm06093	AK009207,BC065789,NM_029609	1607	810	94170	95777	6	0.017	0.504	uc009kce.1	NM_029609	2310007H09Rik	hypothetical protein LOC76429	570.99	0.567	1298.95	Cytoplasmic	54.67	ACGTTGGAGGTTACATGAAGGCGCTCGAGTATGCCTGTGGTATCAAGGCTGAAGTGGTGG	248.659	351.458	367.492	375.97	221.751	133.535	119.967	127.991
IVGNm06095	BC052754,NM_029674	1356	1215	3733	5089	8	0.266	0.894	uc009lic.1	NM_029674	Got1l1	glutamic-oxaloacetic transaminase 1-like 1	733.312	0.541		Expression below cutoff	50.15	GGGACCCATGGTTATCTGGGACTCACCTATCAACAGGTGGAGTTTCTGGTCAAGAAGAAA	219.135	493.172	457.861	343.232	166.549	232.744	215.921	147.815
IVGNm06189	AF408435,AK029140,AK088576,AK135778,BC005475,BC059808,NM_145150	3091	1818	18861	21743	13	0.13	0.324	uc009iaf.1,uc009iag.1,uc009iah.1,uc009iai.1,uc009iaj.1	NM_145150	Prc1	partial cds.,Mus musculus protein regulator of cytokinesis 1-like protein mRNA,Protein regulator of cytokinesis 1.,protein regulator of cytokinesis 1	1676.3	0.569	249.609		43.66	CTGGAGAAAGAGCGAGCCAAACAGGAGAGGCAACTGAAGAACAAGAAACAGACAGAGGCA	205.727	225.947	156.656	109.556	205.378	286.476	270.63	210.756
IVGNm06279	AK032948,AK140277,BC047207,NM_172907	1720	702	21964	23684	2	0.07	0.406	uc009jbb.1	NM_172907	Olfml1	olfactomedin-like 1	1046.78	0.632		Expression below cutoff	47.85	AGAAGATCCGAACCCTGTTGAACACAAGCTGTGACAACATGCTGATGGCTATAAAGTCTC	177.315	92.5248	71.8946	98.3968	194.092	177.17	205.085	185.473
IVGNm06333	AK016123,AK017865,AK136956,AY262757,AY269788,BC110474,NM_178255	3310	1080	12559	15870	4	0.094	0.325	uc009hxy.1	NM_178255	Hapln3	hyaluronan and proteoglycan link protein 3	1006.44	0.623	1198.33	Cytoplasmic	52.03	TGTGTTCTGCTTTGCTGCTGCCCTCAAGGGGCGGGTGTACTACCTGGAGAACCCCAAGAA	505.555	377.14	222.907	191.687	508.664	822.354	620.795	462.963
IVGNm06382	AK085350,AK154173,AK155273,AK159716,AK169996,BC018464,BC021532,BC043717,BC063093,NM_199009	3502	2967	18543	21402	12	0.133	0.601	uc009ixy.1,uc009ixz.1,uc009iya.1,uc009iyb.1	NM_199009	4632419K20Rik	RIKEN full-length enriched library, clone:D630014K22 product:HYPOTHETICAL 107.1 KDA PROTEIN homolog [Homo sapiens], full insert sequence.,Mus musculus 0 day neonate kidney cDNA,hypothetical protein LOC74349	3205.58	0.97		Expression below cutoff	57.11	ATGTTCTGCTGCAGCTGGTTCTCAGGTATCTTGTCCCATGTAACCATGTGATGCTAAGCC	61.5088	79.4155	201.49	249.64	57.7502	75.0577	90.3019	92.6281
IVGNm06402	AK034177,BC034128,BC057086,NM_207222	3327	438	215387	217488	4	0.01	0.051	uc009enl.1,uc009enm.1	NM_207222	Lmo3	LIM domain only 3	1828.9	0.751	243.291	Expression below cutoff	42.92	ACTGCTTTGCCTGTCAGCTTTGCAATCAGAGATTTTGTGTCGGAGACAAATTTTTCTTAA	131.031	117.872	161.361	137.435	121.67	91.806	91.5176	45.518
IVGNm06442	AK090371,AK141282,AK171039,BC160316,NM_001033192	3046	1200	5003	7919	5	0.197	0.161	uc007qhi.1	NM_001033192	C78339	Autosomal Highly Conserved Protein	1081.27	0.706	387.29	Nuclear	46.51	TTCCTTCCTCAAATGTTAGCATCACTACGTCCACCATACGAGCTTTGATCAAGAATTTTT	148.22	166.995	166.631	191.783	131.662	152.002	93.328	86.2635
IVGNm06450	AK078848,AK133636,BC024550,BC030849,BC132621,BC132623,NM_001033337	2622	1398	23021	25390	13	0.059	0.353	uc007xdn.1,uc007xdo.1	NM_001033337	AW124722	Hypothetical protein (Fragment).,hypothetical protein LOC239570	1086.81	0.715			54.51	ATTGTCCAGATTGGGGGCAGCAACGCCCAGAGAGATGTCTTCAACCAGCTGCTGATTCAC	423.153	262.845	164.366	157.917	354.663	79.7444	86.0773	146.011
IVGNm06484	AF048838,AK144937,NM_007546	943	450	16831	17774	4	0.052	0.477	uc007xbd.1	NM_007546	Bik	Bcl2-interacting killer	239.388	0.257	271.298	Cytoplasmic	56.95	TCCAGCTGCCTGGGATTGCTATACACAGACTCGCTGTCACCTACAGCCGGACAGGTGTCA	41.9824	59.4632	44.844	35.8378	51.5898	108.4	154.069	108.765
IVGNm06498	AK008709,AK044906,AK049187,AK132173,BC049186,BC058098,NM_007930,U65079	4736	1780	7193	11929	2	0.227	0.376	uc007rod.1	NM_007930	Enc1	ectodermal-neural cortex 1	3144.26	0.804	60.5803	Nuclear	50.83	GTAGAGCATCCTAAAGAAAGCACGCATGAGCTCATTCTGATGCACGGCGAGATGAGATGT	70.2092	94.8138	35.2159	26.9235	65.795	162.596	284.24	275.474
IVGNm06504	AK079916,AK083556,AK164288,BC144926,BC145945,NM_008046,X83377,Z29532	2921	1035	4132	6469	5	0.212	0.118	uc007rxn.1,uc007rxo.1,uc007rxp.1	NM_008046	Fst	RIKEN full-length enriched library, clone:A530003E18 product:follistatin, full insert sequence.,Adult male aorta and vein cDNA,follistatin	2336.81	0.97	203.284	Nuclear	44.52	TTGGATTAGCCTATGAGGGAAAGTGTATCACAAAGTCCTGTGAAGATATCCAGTGTGGCG	654.164	2028.29	1843.47	2082.36	145.796	112.923	53.6168	95.8234
IVGNm06517	AK079302,AK159899,AK200142,BC019782,BC059873,BC085083,M62766,NM_008255	4311	2661	17545	21858	19	0.106	0.281	uc007rnm.1,uc007rnn.1	NM_008255	Hmgcr	3-hydroxy-3-methylglutaryl-Coenzyme A reductase	2976.54	0.833	341.64	Nuclear	45.63	CGTCATTCCAGCCAAGGTGGTGAGAGAGGTGTTAAAGACAACTACGGAAGCTATGGTTGA	154.531	183.31	126.985	81.5829	179.618	176.251	244.713	255.986
IVGNm06565	AK015002,AK133393,BC046617,BC141079,M81475,NM_008915	2491	1566	69604	71571	14	0.023	0.584	uc007unp.1,uc007unq.1	NM_008915	Ppp3cc	catalytic subunit, gamma,protein phosphatase 3	1568.48	0.88	737.245	No enrichment	45.91	ACTATGTGGACAGAGGCTATTTCAGTATAGAGTGTGTGCTGTATCTATGGAGCTTAAAGA	154.062	181.683	308.048	327.582	162.003	132.986	116.742	117.023
IVGNm06573	AF332085,AF332086,AK004746,AK128984,AK129050,AK139492,AK145591,AK163992,AK168718,AK168896,BC043032,BC129916,BC129917,D37790,D49429,NM_009009,X98293	3934	1936	34065	37528	14	0.092	0	uc007vrd.1	NM_009009	Rad21	RAD21 homolog	2994.78	0.984	530.455	Nuclear	44.37	GGGCAAATAGACCCAGAGCCTTCGATACCTCCTCAGCAGGTAGAGCAAATGGAAATACCA	458.464	418.265	252.894	194.527	433.991	471.732	443.555	440.606
IVGNm06586	AF195533,AK002627,AK012794,AK030446,AK140965,AK144146,AK145677,AK146157,AK150139,AK150769,AK150844,AK150856,AK150901,AK151916,AK151969,AK152245,AK152460,AK152886,AK159922,AK166763,AK167084,AK205198,BC055336,NM_009388,U05809	3207	1874	22367	25574	13	0.074	0.521	uc007svc.1	NM_009388	Tkt	transketolase	1755.94	0.894	761.108	No enrichment	53.92	AGAAGGCAGTGGAGTTAGCAGCCAACACAAAGGGCATTTGCTTCATCCGGACCAGCCGCC	12286.8	12824.1	8361.41	7862.51	9738.5	5819.83	4933.99	4628.21
IVGNm06601	AK032013,AK077579,AK134589,AK149654,AK151438,AK161613,AK167588,AK169199,BC008997,L13129,NM_001110794,NM_009674	2850	1455	22023	24873	13	0.073	0.486	uc007sjr.1,uc007sjs.1,uc007sjt.1,uc007sju.1	NM_009674	Anxa7	annexin A7	1633.2	0.85	458.564	No enrichment	46.44	ATGCCTGGAGCTTACGGAAGGCAATGCAGGGAGCAGGAACTCAAGAACGTGTATTGATAG	293.047	262.851	207.701	199.955	301.894	213.08	442.311	453.741
IVGNm06615	AF121837,AF121838,AF121839,AK002221,AK011589,AK049466,AK136341,AK145051,AK147142,AK150452,AK151169,AK153076,AK153417,AK159511,AK160100,AK161538,AK165397,AK169394,AK169712,BC068163,J02583,NM_009984,X04392,X06086,Y18465	2354	1009	5208	7564	8	0.2	0.426	uc007qyw.1	NM_009984	Ctsl	cathepsin L preproprotein	817.993	0.509		Nuclear	43.64	TCGGAGGAGTCTTACCCCTATGAAGCGAAGGACGGATCTTGTAAATACAGAGCCGAGTTC	4214.53	4329.1	5395.06	6790.41	4914.62	7495.47	13194.2	16585.3
IVGNm06620	AK181545,AK188002,AK189987,AK191176,AK192452,AK192591,AK193231,AK195879,AK196586,AK199567,AK205371,AK206972,AK207088,AK211308,AK213122,AK213807,AK214661,AK215261,AK216173,AK218349,AK219247,BC067064,BC082330,EU554632,NM_010024,X63349	2185	1551	37194	39379	7	0.04	0.998	uc007uym.1	NM_010024	Dct	dopachrome tautomerase	1200.55	0.727		Expression below cutoff	49.68	TGGCTACAATTACGCCGTTGATCTGTCAGAGGAAGAAGCTCCAGTTTGGTCCACAACTCT	469.672	355.952	195.202	156.059	911.421	402.311	78.5093	39.376
IVGNm06622	AB057816,AF078752,AK008995,AK178885,BC003717,NM_010046	1755	1497	8049	9804	16	0.161	0	uc007wkm.1,uc007wkn.1	NM_010046	Dgat,Dgat1	complete cds.,Mus musculus Dgat mRNA for diacylglycerol acyltransferase,diacylglycerol O-acyltransferase 1	1220.47	0.844	260.569	No enrichment	54.68	GGAGTATTTTTGACCTCAGCCTTCTTCCATGAGTACCTAGTGAGCGTTCCCCTGCGGATG	867.028	811.019	1473.35	2065.1	851.635	808.581	826.589	843.86
IVGNm06624	AK076777,AK169570,BC116767,BC119081,D58419,D64107,NM_010059	2192	1023	41768	43585	13	0.031	0.18	uc007wtu.1,uc007wtv.1,uc007wtw.1	NM_010059	Dmc1	RIKEN full-length enriched library, clone:4930447F14 product:disrupted meiotic cDNA 1 homolog, full insert sequence.,Mus musculus adult male testis cDNA,disrupted meiotic cDNA 1 homolog	1299.02	0.897		Cytoplasmic	41.94	GAGAACTGAGGATCGCCAAGATTTATGACAGCCCCGAGATGCCTGAAAATGAAGCCACCT	55.3693	212.641	2126.16	3553.03	48.9954	97.8202	124.733	149.701
IVGNm06639	AK005659,AK005823,BC141595,NM_010416	803	528	4558	5361	3	0.142	0.538	uc007wgb.1	NM_010416	Hemt1	hematopoietic cell transcript 1	25.312	0.032		Expression below cutoff	46.58	CTCAGACGCTGTATGACAGTCTCCTTTCGTGTGAACATTCGGCTGCTCTATGTTCTCAAG	29.6443	115.227	192.487	306.547	41.017	217.014	762.258	1312.2
IVGNm06642	AK004709,AK157203,BC004770,CT010287,J04113,NM_010444,X60132	2468	1803	5473	7941	6	0.306	0.731	uc007xsv.1	NM_010444	Nr4a1	group A, member 1,nuclear receptor subfamily 4	1945.91	0.878	213.241	No enrichment	56.99	AACTCTTCATCCTCCGCCTGGCATACCGATCTAAACCCGGTGAGGGGAAGCTCATCTTCT	137.391	148.276	92.1245	67.94	184.409	329.45	290.86	293.716
IVGNm06651	AK145413,AK167072,AK167265,AK167432,AK167469,AK167676,BC020474,BC089022,M11686,M36376,NM_010664	1386	1272	2411	3797	6	0.36	0.916	uc007xuj.1	NM_010664	Krt18	keratin 18	1067.42	0.787		No enrichment	56.24	GAGATTGACTTGGACTCCATGAAAAACCAGAACATCAACTTGGAGAACAGCCTCGGGGAT	1972.51	2191.18	2616.75	3142.66	1592.13	1269.7	908.226	948.864
IVGNm06686	AK052704,AK083342,AK160926,BC037092,BC040808,BC051659,BC066220,NM_011307,U22015	2931	2184	70328	72416	14	0.029	0.637	uc007qpv.1,uc007qpw.1	NM_011307	Uimc1	ubiquitin interaction motif containing 1	1958.15	0.763	199.735	Nuclear	45.89	TTCTGCAGAAGAAACCACTGTTTGCCCTGAGACACAGTTAAGTTTCCTTGAACCCCTTGA	425.415	467.277	860.347	1079.81	421.75	430.485	459.319	443.649
IVGNm06721	AF248057,AF248058,BC075668,D14077,L05670,L08235,NM_013492,S70244	1669	1347	11255	12924	8	0.126	0.802	uc007ujs.1	NM_013492	Clu	clusterin	678.5	0.412		No enrichment	55.3	CCTTCCAGTTCCCAGACGTGGATTTCTTAAGAGAAGGTGAAGATGACCGCACTGTGTGCA	470.195	977.682	1664.11	2542.57	662.942	2936	7844.25	9813.01
IVGNm06739	AB033921,AK003364,AK076514,AK154597,AK158900,AK168011,AK173136,BC012963,NM_001145959,NM_013864	2115	1113	6103	8218	15	0.244	0.166	uc007tnk.1,uc007tnl.1	NM_013864	Ndrg2	N-myc downstream regulated gene 2	1587.29	0.779	1963.32		53.18	TTCAAGTACTTCCTGCAAGGCATGGGCTACATGGCCTCTTCCTGCATGACTCGCCTATCT	113.697	133.227	145.37	189.691	98.8898	195.492	540.633	734.371
IVGNm06741	AB040432,AB040433,AF167552,AF167553,AF173166,AF247000,AK028146,AK083283,BC030062,NM_001164155,NM_013869	4051	1251	78383	82434	9	0.014	0.308	uc007ufi.1,uc007ufj.1,uc007ufl.1,uc007ufm.1	NM_013869	Tnfrsf19	tumor necrosis factor receptor superfamily	984.693	0.582	319.83	No enrichment	49.15	CCCACCTCCTCCCTACGAACCACACTGTACCAGCAAGGTGAACCTTGTGAAGATCTCCTC	1408.18	2048.41	1578.44	1001.73	1080.28	600.901	575.255	597.516
IVGNm06745	AF123542,AK088491,AK161144,AK163881,AK194880,BC003264,BC058759,EU131009,EU131010,NM_001136077,NM_015744	3239	2742	78007	81110	25	0.033	0	uc007vro.1,uc007vrp.1	NM_015744	Enpp2	ectonucleotide pyrophosphatase/phosphodiesterase	2996.25	0.944		Expression below cutoff	44.98	TTACGTGACATTGAGGATGAAATTAAACAGTATGTGGAAGGCAGCTCTATTCCTGTCCCT	192.92	245.536	257.968	377.949	216.004	126.332	129.323	140.201
IVGNm06829	AJ238894,BC108959,BC108960,NM_022816	1537	1320		1537		1	0.857	uc007vio.1	NM_022816	Acot10	acyl-CoA thioesterase 10	857.056	0.574	347.873	No enrichment	41.9	GAGAGGAATATCATACATGAACTGTTTCTTAGCACACTGGATCCAAAGACTATAAGTTTT	578.117	904.925	1002.16	746.865	563.396	691.171	1383.88	2118.15
IVGNm06856	AK003335,AK009889,BC048466,EF437326,NM_025380	1039	522	12299	13338	3	0.025	0.502	uc007qdw.1	NM_025380	Eef1e1	eukaryotic translation elongation factor 1	601.601	0.739	203.796	No enrichment	40.92	TGTACTACGGCCTCCACCGCTTTATAGTTGACCTGACAGTTCAAGAAAAGGAGAAATATC	2364.79	2586.79	1687.9	1215.72	2212.95	2566.73	3291.95	3263.27
IVGNm06857	AK002598,AK003396,AK007806,AK007833,BC027509,NM_025384	648	450	48053	48701	5	0.013	0.69	uc007usc.1	NM_025384	Dnajc15	member 1, subfamily D,DnaJ (Hsp40) homolog	360.667	0.588	539.88	No enrichment	49.17	AAGAGAATTATGATTTTAAACCATCCAGACAAAGGTGGATCTCCTTACTTAGCATCCAAA	2022.48	4140.25	5452.42	7149.57	2243.73	2349.59	2452.19	3009.13
IVGNm06861	AK002326,AK009159,AK084508,AK184239,AK212565,AK214216,BC010827,NM_025508	1563	1035	37359	38924	8	0.022	0	uc007qha.1	NM_025508	Gmpr	guanosine monophosphate reductase	999.132	0.947	407.856	Cytoplasmic	57.53	CAGATATCATCAAAGTGGGAGTCGGACCAGGTTCTGTGTGCACCACCCGAACCAAGACAG	519.439	518.975	513.073	534.155	473.81	997.583	1128.04	1014.32
IVGNm06873	AF332065,AF332066,AK014989,AK015968,AK172887,BC004716,NM_025736	1245	894	49304	50549	10	0.018	0.716	uc007vpm.1	NM_025736	Ttc35	tetratricopeptide repeat domain 35	1094.23	0.999	482.712	Nuclear	41.29	GCCGCTAATCAAATAAACAGGGCTTATCAGTTTGCAGGTCGAAGTAAGAAGGAAACCAAA	2561.24	3079.11	4612.11	5755.16	2682.62	2788.45	2783.89	2444.57
IVGNm06898	AK004650,AK005020,AK049481,AK167660,BC018487,BC037133,BC068279,BC138252,BC138253,NM_026163	2891	2388	56477	59368	12	0.037	0.642	uc007yid.1	NM_026163	Pkp2	plakophilin 2	1673.56	0.706	199.19	No enrichment	51.39	GCAGAAAATTATGACCATCAGCATAGGGGAAGGCTATGCCCCCAACAAGGCCAGCAAAGC	759.847	526.564	332.819	234.179	563.53	352.757	450.433	562.584
IVGNm06921	AK005645,AK019681,BC023885,BC051469,NM_026594	805	185	3879	4684	2	0.103	0.226	uc007yde.1	NM_026594	Rpl39l	ribosomal protein L39-like protein	203.983	0.329	514.839	No enrichment	43.11	AAATCTGGTTTAAACTCGCCGGGAAGAGTGTGTGCCTGTCTGACTTGGTTCTTCACCATG	1480.89	2130.2	1540.28	1233.14	1420.36	1956.11	3239.2	4581.68
IVGNm06922	AF243434,AK011237,AK019140,AK019963,AK044618,AK163371,BC027422,NM_026598	2561	1657	18606	20554	3	0.036	0.517	uc007ufv.1	NM_026598	Ebpl	emopamil binding protein-like	444.341	0.556	371.228	No enrichment	49.42	CATTTATGCCATAGTCAAGGAGAAATATTACAGGCACTTTGTACAGATTGTCCTGTGCGT	690.06	853.01	1234.25	1264.51	673.672	765.578	782.635	641.679
IVGNm06934	AK005323,AK013205,AK030474,AK053642,AK076758,AK076867,BC016128,BC016546,NM_026908	3057	1014	143404	144784	10	0.01	0.331	uc007uek.1,uc007uem.1,uc007uen.1	NM_026908	Cab39l	calcium binding protein 39-like	1268.02	0.827	993.679	No enrichment	43.13	TCGCTTCAGATGCCTTCGCTACTTTTAAGGATTTGTTAACCAGACATAAAGTATTGGTAG	440.281	608.26	1018.72	1229.73	482.75	475.834	501.917	429.151
IVGNm06939	AK007708,AK135858,AY327413,AY974592,BC016521,NM_026967	1195	555	2442	3637	7	0.231	0	uc007xog.1	NM_026967	Rhebl1	Ras homolog enriched in brain like 1	777.766	0.833	66.1426	Nuclear	52.55	TTATGGAGTCGTCTGCTCGGGATAATCAGCTAACTCAAGATGTCTTCATCAAAGTCATCC	1400.28	1458.95	844.725	567.321	1249.95	1674.42	1686.99	1396.73
IVGNm06957	AK017688,AK156326,BC056635,NM_027464	1554	687	18499	20036	5	0.077	0.426	uc007tci.1,uc007tcj.1	NM_027464	5730469M10Rik	hypothetical protein LOC70564	577.766	0.372		Expression below cutoff	47.27	AGGAGTTTTTGTGATAGGATCTGGAAAACAGGGCATCCTTCTTGAGCACCGAGAAAAAGA	1171.49	864.906	642.551	672.78	1606.04	1501.62	2029.08	2221.87
IVGNm06967	AK005852,AK155352,BC049113,BC057174,BC132517,BC138571,BC145337,BC145338,NM_027949	1984	924	11824	13523	10	0.104	0.356	uc007sxf.1,uc007sxg.1	NM_027949	Phf7	PHD finger protein 7	1079.21	0.594	252.625	Expression below cutoff	49.03	AGACAATCTTTGTGTCCATTATTTCTGTCTTATCCTGTCTAGCAGACTGCCTCAGAAGGG	95.1032	108.67	248.137	390.097	101.225	113.082	141.041	151.114
IVGNm06969	AK010391,AK144685,BC033303,BC071275,NM_028039	2847	1776	12044	14891	10	0.189	0.355	uc007ujp.1	NM_028039	Esco2	establishment of cohesion 1 homolog 2	1219.72	0.436	98.1497	Nuclear	37.3	ATTGCAAGACGACTGGTTGACACTGTCAGGAATTGCTTCATGTTTGGCTGTTTCCTCAGC	582.436	884.2	1877.11	2327.85	535.686	754.764	771.726	695.875
IVGNm06971	AB052762,AK005535,AK146977,AK147107,AK154089,AK155467,BC023498,NM_028064	2704	1983	2244	4948	11	0.498	0.732	uc007wlb.1	NM_028064	Slc39a4	member 4,solute carrier family 39	992.452	0.551		Expression below cutoff	56.98	ACAGACCCATGAAAGCTCTCGTTCAGACTTGGTGGCAGAGGAGACCCCGGAACTACTGAA	56.7332	106.317	200.581	163.691	53.5023	85.9004	94.0362	126.835
IVGNm07007	AK015757,BC027071,BC147190,BC147191,NM_029070	1406	669	14455	15861	3	0.071	0.474	uc007yck.1	NM_029070	4930511J11Rik	hypothetical protein LOC74720	493.759	0.447		Expression below cutoff	61.19	TGCTCACCGGGATCCTCTTTCTCTTTGGAGCCATGGTGACCCTCACTGGAATCAGCATCT	322.205	598.586	487.869	619.269	752.963	831.824	662.114	629.033
IVGNm07019	AK075712,AK140318,BC043066,BC049084,BC053003,BC067194,NM_029519	4180	552	24560	28741	1	0.046	0.073	uc007uzx.1	NM_029519	Rap2a	member of RAS oncogene family,RAP2A	2072.53	0.63	93.8321	No enrichment	48.76	GGACCAGATCATCCGCGTGAAGCGGTATGAGAAGGTTCCAGTCATCCTGGTCGGGAACAA	142.259	142.98	111.926	126.362	175.117	214.944	252.868	322.737
IVGNm07053																		TGACCAGGGTATTCCTGGTGAAGCTGGAGCTCCTGGCCTTGTGGGTCCTCGGGGCGAGCG	110.953	81.7156	84.6808	100.62	113.218	134.519	192.08	228.546
IVGNm07062	AB054001,AK005154,AK144394,AK154475,AK180014,BC024704,NM_033146	855	621	2926	3781	4	0.211	0	uc007tze.1	NM_033146	1500005A01Rik	hypothetical protein LOC85308	625.271	1	226.065	Cytoplasmic	59.23	CTTCAGTGGGTGCCCAAGGACAAGAACTTAGTGATGTGGAGAGATTGGGAGGAGTCACGA	326.489	389.338	421.308	507.515	287.568	193.568	252.388	254.526
IVGNm07076	AF370121,AK052147,AK161267,AY038074,BC013504,NM_054049	2761	936	5484	7207	3	0.217	0.278	uc007vma.1,uc007vmb.1	NM_054049	Osr2	Protein odd-skipped-related 2.,odd-skipped related 2	1538.38	0.893		Expression below cutoff	53.55	CCTAGCAGTTCACAAAACTTTACATATGCAGACATCAAGCCCTACAGCTGCGAGCAGTGC	129.693	68.0033	47.8659	52.5774	108.305	320.151	468.841	529.041
IVGNm07083	AJ223362,AK147031,AK168593,AK168677,AK169198,AK169371,AY056464,M38128,M74752,NM_080728	6054	5810	17808	23862	40	0.235	0	uc007txv.1	NM_080728	Myh7	cardiac muscle, heavy polypeptide 7,myosin	5731.98	0.964			56.14	GAAGCCCTCAGACCTGGAGCCTTTGCAACAGCCCTTTAGGTGGAAGCAGAATAAAGCAAT	264.121	248.286	236.172	283.568	275.064	404.64	421.644	1337.21
IVGNm07086	AF408408,AK052343,AK077890,BC040407,BC063089,BC137801,BC145951,NM_130796	4443	1866	21939	26382	1	0.093	0.213	uc007rxg.1	NM_130796	Snag1	sorting nexin associated golgi protein 1	3268.03	0.919	88.8589	No enrichment	52.04	CTTCCCAGACATCATCCATGTTCAGAAAGGAGCTCTTACCAAAGTAAAGGAGAGTAGGCG	183.83	179.635	129.295	115.425	200.912	238.687	292.153	277.729
IVGNm07103	AK136991,AK208352,BC011472,BC024420,NM_134090	1395	645	9918	11313	4	0.03	0.46	uc007wto.1	NM_134090	Kdelr3	KDEL (Lys-Asp-Glu-Leu) endoplasmic reticulum	656.468	0.945	1204.97	No enrichment	51.04	TTCATCTCCATCTACAACACAGTGATGAAGGTGGTTTTCCTCCTCTGTGCCTATGTCACA	157.345	214.909	297.425	410.187	177.571	454.271	580.113	703.9
IVGNm07104	AK142314,AK170806,AK183939,AY382616,BC018197,BC024122,BC025561,NM_134091	2961	2280	31529	34489	21	0.079	0.552	uc007wwb.1	NM_134091	Sgsm3	small G protein signaling modulator 3	2030	0.849	608.914	No enrichment	56.36	GGAAGTCTGGTATCACTTCCCTGCTTTTTGGAGAGGACGACCTAGAAGCTCTCAAGGCAA	164.853	187.483	497.906	664.464	137.642	167.14	226.505	309.241
IVGNm07119	AF503863,BC119571,NM_144547	1885	1707	7326	9211	10	0.197	0.904	uc007xvq.1	NM_144547	Amhr2	anti-Mullerian hormone type 2 receptor	1263.66	0.698	361.115	Cytoplasmic	58.89	CTGAGCCGCTGTTCCGATTTGAGGCCTGACCACAGACCACCACCTTTCCAATTGGCTTAT	5934.86	5472.55	5633.57	6440.3	5302.34	3242.8	2283.54	2028.53
IVGNm07120	AB076696,AK036384,AK048470,AK085882,AK129032,AK135820,AK147955,BC043924,BC058087,NM_001145949,NM_144553	4413	2427	27665	30629	18	0.085	0.426	uc007tid.1,uc007tie.1	NM_144553	Dlg7,Dlgap5	discs large homolog 7	1261.56	0.411	229.989	No enrichment	47.84	GATTGGAGTCGCTAACAGACCGTAGTAAAGAACATGTCTTAAATCAGAAGGGTGCTTCTA	256.206	233.295	160.594	130.64	278.326	298.099	285.512	271.969
IVGNm07143	AF214013,AF518764,AK011154,AK016456,AK028952,AK037673,AK090324,AK144592,AK169480,BC030347,NM_145705	3372	1707	3127	5128	8	0.39	0.202	uc007uaf.1	NM_145705	Tinf2	TRF1-interacting nuclear factor 2	1084.96	0.449	206.363	No enrichment	49.96	ACTCATCACCGCCTCTTACAGTCAAGAAACCAGTGCTGTCCCCAACCCCGTGTAGCTCTG	1161.43	1387.11	2308.39	2569.39	1185.46	1421.78	1184.88	921.976
IVGNm07164	AK016547,BC034742,NM_026340,NM_152894	3376	3135	32040	35326	16	0.093	0.927	uc007vlu.1,uc007vlv.1	NM_026340,NM_152894	Pop1	processing of precursors 1 homolog isoform 1,processing of precursors 1 homolog isoform 2	1983.93	0.589	225.391	Expression below cutoff	50.8	CAAGCTAAGGATCTTCTAGAGAAGTACAGACGACGCCCTCCTGCTAAAAGGCCCAACTAT	275.37	311.951	207.119	167.255	296.648	365.141	397.964	383.859
IVGNm07169	AK137014,AK145997,AK155086,AK157937,BC036718,NM_153136	3716	969	1009	4725	2	0.583	0.261	uc007uok.1	NM_153136	Nudt18	nudix (nucleoside diphosphate linked moiety	983.135	0.508	248.124	Cytoplasmic	53.34	TTTGTGTTCCTCGCTCGACCAACAGGCGGAGTTCTCAAGACTTCCAAAGATGCTGATTCT	111.926	126.521	230.071	275.049	99.2723	75.0892	76.1506	98.416
IVGNm07179	AK088816,AK136259,AK143597,AK166686,AK167950,AK168502,AK168993,BC011478,BC080202,NM_172301,S43105,X64713	2471	1352	5615	7769	8	0.275	0.316	uc007rro.1,uc007rrp.1	NM_172301	Ccnb1	cyclin B1	1238.75	0.534	181.451	Nuclear	43.71	CACTATCAACAGATAAGGGTGTATTCTTGTATATCCTGTATAGATATAATCATGCATATA	1667.01	1955.96	1141.44	578.938	1625.55	2200.42	1925	1194.54
IVGNm07256	AK038783,BC095990,NM_001164563,NM_001164602	2998	2466	375	3214	1	0.883	0.519	uc007xks.1	NM_178114	Amigo2	amphoterin induced gene 2	1499.89	0.5		Expression below cutoff	49.72	ATTAAAGATGTCATTATTTGTTGCAAAGAATATGTGTCAGTACCGAAATGTCTGAGTAAC	171.758	155.287	179.78	241.559	183.805	121.098	79.1893	79.0438
IVGNm07267	AK033244,AK040699,AK053685,BC107254,BC125012,BC153828,NM_178791	2743	957	80411	82734	7	0.009	0.349	uc007szj.1	NM_178791	E130203B14Rik	hypothetical protein LOC320736	907.487	0.721		No enrichment	51.08	GCTGAAACCACAGAGGAAAGTCGCCCTGCCCAAGATCACCGAGGAAAACTTGACCTATGC	276.096	318.175	328.285	362.154	385.101	671.629	770.311	739.817
IVGNm07300	AK036522,AK134932,AK150760,AK152120,AK152590,AK160030,AK172362,BC052328,NM_198301	3043	1059	23642	26447	8	0.063	0.105	uc007vjs.1,uc007vjt.1,uc007vju.1	NM_198301	BC052328	RIKEN full-length enriched library, clone:9830126M18 product:hypothetical protein, full insert sequence.,Mus musculus adult male bone cDNA,hypothetical protein LOC223433	879.447	0.473	217.384	No enrichment	44.5	CCATAGGCGACACTTGTGGTTTGGATCAGATTGACATGTTTATACTCGGGTATTCTCTTC	247.496	142.801	112.087	142.101	247.306	236.057	305.891	295.255
IVGNm07304	AK089223,AK166171,AK199129,AK217625,BC117500,BC117501,NM_198605	2260	1236	17343	19603	8	0.08	0	uc007udp.1	NM_198605	F630043A04Rik	hypothetical protein LOC219114	761.094	0.441	104.816	No enrichment	45	GCGCTGCCAACAAGGAAAACTGGTAACGGAATTCTACAGTGGATACATCCAATACAGAAG	271.65	238.528	197.008	154.94	284.77	326.108	337.733	304.509
IVGNm07309	AB221642,AK013456,BC062161,NM_198885,S78079	2000	624	895	2023	1	0.41	0.606	uc007wkg.1	NM_198885	Scx	scleraxis	795.678	0.665		No enrichment	61.39	CCTTCTGCCTCAGCAACCAGAGAAAGTTGAGCAAAGACCGTGACAGAAAGACGGCGATTC	132.702	170.484	326.48	388.504	170.298	391.826	483.404	577.903
IVGNm07365	AK013600,AK018119,AK039592,AK148956,BC026686,BC066007,BC085147,BC088979,NM_027531,NM_028392	2271	1338	412172	414203	8	0.005	0.401	uc008eub.1,uc008euc.1	NM_027531,NM_028392	Ppp2r2b	regulatory,protein phosphatase 2 (formerly 2A)	2191.21	0.981	207.821	No enrichment	47.82	GACTTTCATTTCCCTATGCATAAAACAATTGGAATAGAACTTTTAAAAGGAGTTCAATGT	191.518	166.343	180.008	169.776	120.127	39.4779	63.0806	62.9877
IVGNm07430	AK004869,AK010772,AK152412,AK163221,AK168032,AK168163,AK169932,BC049925,BC055483,BC085177,BC117880,BC117881,NM_028599	3222	2493	25501	28156	20	0.086	0.356	uc007awt.1	NM_028599	Wdr75	WD repeat domain 75	2317.72	0.912	277.028		42.73	ACTGTGGAACTATAGCAAGAAAACCCAAGGGTTTGTTCTTAACACAAAGATCGCCATGCC	272.341	335.134	300.256	226.946	344.855	349.797	486.868	476.703
IVGNm07433	AF490348,AK010753,AK033197,BC064754,NM_001018002,NM_028610	1534	888	9180	10558	6	0.131	0.523	uc007zjl.1,uc007zjm.1	NM_001018002,NM_028610	Dppa4	developmental pluripotency associated 4 isoform	231.543	0.162	586.717	No enrichment	48.57	AGTGAACTCTTACTCTTTTGTGAAGATAAAAATACATCCTATGTGTTTTGCTGCAAGTAG	1886.36	3188.22	1515.28	638.027	1977.4	3376.32	7015.97	11378.4
IVGNm07538	AK009844,AK029382,AK146816,AK159480,AK167531,AK182175,AK182908,AK184268,AK186435,AK187151,AK215198,BC070404,NM_028870	2186	687	16758	18944	5	0.086	0	uc007qom.1,uc007qon.1	NM_028870	Cltb	light polypeptide (Lcb),clathrin	869.707	0.688	1678.23	Expression below cutoff	52.14	TTAAAGGGTGTGTTAACTCTTTTTACACTTATTTATTAGTATCCTCATTTCTCTGGAAGC	81.2437	80.3469	55.1447	74.2973	106.377	281.492	223.997	227.833
IVGNm07597	AK015259,BC037072,BC046309,BC120719,NM_001142952	2029	1903	15628	17657	1	0.114	0.288	uc008qqu.1		Fam46c	Protein FAM46C.	1539.71	0.766		Expression below cutoff	52.26	ACTTCTCACCATCTTTCTAAGATAGTCACTAACATGTCACTCCCCAGACATTAGCACATG	68.4429	102.859	62.2121	63.4237	84.6241	295.261	270.375	337.507
IVGNm07599	AK015293,AK199355,BC075658,NM_001163752,NM_029045	2389	1803	22171	24560	8	0.054	0	uc009mmc.1,uc009mmd.1	NM_029045	4930432K21Rik	hypothetical protein LOC74666	224.98	0.095		Expression below cutoff	56.01	AGATAATAGAAGCCTGGGGAACAATGGTTTTGAGATGGCCACAGTTCAAGACAGTAGTAG	34.7982	71.7125	198.693	247.445	37.8721	52.7887	74.0414	76.4604
IVGNm07612	AK017897,AK153408,AK171040,AK171663,BC117539,BC118516,NM_001163590,NM_001163591,NM_029075	3953	2054	22133	25975	2	0.084	0.52	uc007ekg.1,uc007ekh.1		Stx11	RIKEN full-length enriched library, clone:I830156A17 product:syntaxin 11, full insert sequence.,Bone marrow macrophage cDNA	971.268	0.507	96.2056	Expression below cutoff	47.13	TACCTTGCAGAATTCAGAGCATAGAGAAAGTGGGGGTTGGGATGCAAGATTTGGAGTCCG	125.273	143.522	159.029	178.93	71.948	53.7605	55.6095	49.3581
IVGNm07660	AK004338,AK033268,AK044502,AK049691,AK049827,BC023950,BC034743,NM_029250	6433	1089	34884	41317	7	0.109	0	uc009eqf.1,uc009eqg.1		AK004338,Etnk1	RIKEN full-length enriched library, clone:1110061E11 product:ethanolamine kinase 1, clone:C630002C18 product:ETHANOLAMINE KINASE (EC 2.7.1.82) (EKI) homolog (Fragment)., full insert sequence.,Adult male hippocampus cDNA,Mus musculus 18-day embryo whole body cDNA	3188.4	0.593	629.497	Expression below cutoff	43.57	AAAATGTCTTTCTTTGTATTGACCATGTAAGGGATTCTAAAGAGGGTATATTGGGACTGT	58.4278	122.355	148.433	136.721	55.2021	103.252	83.9411	60.1774
IVGNm07691	AK008807,AK044011,BC107200,BC107201,NM_145216	1110	609	1196	2258	3	0.433	0.143	uc007hvs.1	NM_145216	Rasl10a	RAS-related on chromosome 22	612.74	0.633	112.692	Expression below cutoff	59.23	ATGAATGTGATCAGAGGCATTTGAACAGCTTCTAGCACTCATATTGAACTACATAGACCC	61.803	56.5845	82.6196	105.503	58.7828	61.3886	138.651	340.408
IVGNm07713	AK015397,BC137875,NM_029444	1985	1725	34747	36657	18	0.052	0.868	uc007nvv.1	NM_029444	Six6os1	Six6 opposite strand transcript 1	1466.44	0.767		No enrichment	34	TTACAATCAACGGATTGAAAAAGAACATATAGATGCTGAATGTGGAGATAAAGAGACAGT	22.0731	74.4242	310.877	452.162	27.2315	61.8471	190.929	194.436
IVGNm07717	AK015939,BC120781,BC120783,BC144842,NM_029458	1912	921	93375	95290	11	0.014	0.388	uc007huv.1	NM_029458	Hormad2	HORMA domain containing 2	940.745	0.586		No enrichment	46.01	CTTACTATGAAACTCCATTATTATAACTCAGTGACCCCACATGATTACCAACCCCCTGGC	36.3283	91.2316	369.901	443.607	31.8203	46.0041	89.9894	68.1463
IVGNm07756	AK003537,AK075659,BC022666,NM_029568	1574	771	1748	3261	5	0.463	0.473	uc007jhm.1,uc007jhn.1	NM_029568	Mfap4	microfibrillar-associated protein 4	769.586	0.509		Expression below cutoff	55.35	TGGCTGGCTTCGAGGATGGCGGGGCAGGTGACTCACTGTCCTACCACAGTGGCCAGAAGT	127.166	71.5567	118.294	219.84	129.596	161.539	345.222	472.885
IVGNm07822	AK014009,BC058543,BC116979,BC116981,NM_001145162	2682	912	34384	37066	1	0.022	0.619	uc007rcp.1		3110006E14Rik,Ube2ql1	3110006E14Rik protein (Fragment).	1514.65	0.736		Expression below cutoff	60.37	AACTGTTTGGGATTACATTTCCATAATAAATGACCGTCTCTAAGTCACTTTAGAACACAT	77.6254	121.015	161.496	120.628	56.8897	65.3407	57.9187	61.7875
IVGNm07896	AK021126,AK030316,AK045412,NM_001081124	3854	2343	80516	84370	16	0.046	0	uc009usn.1,uc009usq.1	NM_001081124	Mtap7d2	MAP7 domain containing 2	2248.75	0.583	906.64	Nuclear	47.14	CTATTAGATCTTGGAATTTTCTTTTGTTTGCTCCTGCATTTGACTAACTGTAATAAAAAA	227.059	932.61	2188.23	1778.06	197.548	475.021	726.979	871.26
IVGNm07954	AK083605,AK122228,AK147365,AK160353,AK161886,NM_030235	6691	2088	40316	47007	15	0.142	0	uc009cbl.1		Avl9,Kiaa0241	Protein KIAA0241.	2626.18	0.392	614.892	Nuclear	42.68	AACATTCTTTAGCTGGTAGGCAGGTATTATTGAAGCTGTATATTTTATAGAGAAAATTTT	139.523	151.589	221.067	256.599	133.168	134.569	118.782	106.955
IVGNm07999	BC057902,BC120637,BC120639,L76155,NM_001128597,NM_032460	1506	1121	1814	3320	2	0.445	0.695	uc008cfx.1,uc008cfy.1	NM_032460	Bat4,Gpank1	HLA-B associated transcript 4	819.892	0.653	54.0267	No enrichment	57.69	TAAGACTGTACATGAACCTCGAGTTCTGACTGATATGGACTGGCCCTGGTCTGTCACTCG	2063.28	1883.11	3239.66	3900.04	2066.29	1921.09	1730.14	1793.25
IVGNm08013	AF521097,BC068304,NM_145833	3480	630	12007	15487	3	0.222	0.18	uc008vdw.1	NM_145833	Lin28	RNA-binding protein LIN-28	1834.27	0.527	127.901	No enrichment	50.06	GGTCTTCATGTTCTTTTGGGGTTTTATTGTTTACAAAACTTTTGTTGTATTGAGAGAAAA	200.969	440.497	417.726	194.327	160.363	188.988	334.907	421.406
IVGNm08019	AF319464,AK047271,AK076154,AK089066,BC062174,BC111523,NM_031397	3177	2931	231438	234535	21	0.013	0.334	uc007fof.1,uc007fog.1,uc007foh.1,uc007foi.1	NM_031397	Bicc1	Protein bicaudal C homolog 1 (Bic-C).,bicaudal C homolog 1	3011.99	0.948		Expression below cutoff	51.03	ATGAGCAGAAGAAACTATTAGCCACCAAAGCGATGTTAAAGAAGCCAGTGGTGACTGAGG	414.663	301.824	256.831	303.023	374.971	538.969	558.492	606.695
IVGNm08141	AK028826,AK032634,AK041504,AK043259,AK185674,BC012284,BC028911,BC034733,NM_133816	3719	2889	79659	83378	5	0.043	0.416	uc007byv.1	NM_133816	Sh3bp4	SH3-domain binding protein 4	2027.1	0.615		Expression below cutoff	54.81	TTCTGTCCAGGCCCCAGGATCTCAGAGTGTGTATGTTCTCCAATATGACTAACTATGAGG	103.753	73.7562	54.2546	53.3073	110.971	108.964	123.169	116.693
IVGNm08164	AK031869,AK042322,AK151620,AK152163,AK170569,AK172414,AK172468,AK177229,BC006756,BC024576,BC026663,BC040825,BC053695,BC054399,BC096395,NM_178890	4558	3077	147556	152114	16	0.03	0	uc008lix.1	NM_178890	Abtb2	ankyrin repeat and BTB (POZ) domain containing	3214.17	0.706		No enrichment	57.36	ACAGATGCTGGGACAGCATCAAGAACAGCTACCTTAGAAACTATTTATTCATCAGAAGCC	1761.89	1588.23	2036.5	2688.65	3366.88	3677.62	3257.68	3120.44
IVGNm08166	AF213258,AK030083,BC156417,NM_133853	4289	3381	200476	204765	21	0.017	0.788	uc008qua.1,uc008qub.1	NM_133853	Magi3	WW and PDZ,membrane associated guanylate kinase	3629.96	0.953	240.457	Nuclear	48.43	GCCAGGAACTGGCTTGATACCTGACCACGGTTTGGCTCCTTCCGGTCTGTGCTCCTACGT	230.499	333.201	696.459	757.613	246.488	242.156	291.441	476.209
IVGNm08191	AF013969,AK122495,NM_001081422	10646	9096	46238	56884	26	0.159	0.785	uc008xhd.1,uc008xhe.1	NM_001081422	A230054D04Rik	hypothetical protein LOC665775	4553.26	0.428	270.711		45.26	GTTGCAGTGTTGAAGCGGATCCTGAAGAGGTTGAAGAGGAAGAAAAGCAAATATCTCAAA	392.894	554.465	824.014	736.087	374.563	415.489	381.393	358.839
IVGNm08193	AK052525,AK157647,AY233463,NM_175309	2148	831	4462	6610	5	0.313	0.242	uc008zzq.1	NM_175309	Upk3b	uroplakin 3B	629.348	0.295		Expression below cutoff	55.89	GGTCTCACCAAGTGTACTGGTTAGAGAGTGTAAATGGCTATTAATGACAGTCGGCTACCT	1912.91	1643.06	2163.71	2378.12	1696.64	1295.62	1077.48	890.42
IVGNm08219	AK172946,BC052772,BC053103,NM_182995	7169	3015	19400	24408	15	0.205	0.233	uc009jkj.1,uc009jkk.1,uc009jkl.1	NM_182995	6330503K22Rik,mKIAA0419	RIKEN full-length enriched library, clone:D030001F03 product:hypothetical protein, full insert sequence.,6330503K22Rik protein.,CP110 protein,Mus musculus 9 days embryo whole body cDNA	2909.62	0.56	464.462	Nuclear	43.21	GTGGACGGGCCCAAGCTAAATGGTCTCAGGTTTTTAATCCAGAAATACACGCAAAATTTA	58.1879	70.1517	114.223	129.725	54.7155	62.6859	54.4955	51.3756
IVGNm08234	AF493235,AK030510,AK031693,AK035576,AY626781,AY626782,AY626783,BC030860,BC041777,BC042206,BC043321,BC089009,NM_001005863,NM_001005864,NM_001005865	6550	3630	149635	153726	13	0.027	0.163	uc009lnj.1,uc009lnk.1,uc009lnl.1,uc009lnm.1,uc009lnn.1	NM_001005863,NM_001005864,NM_001005865	Mtus1	mitochondrial tumor suppressor 1 isoform 1,mitochondrial tumor suppressor 1 isoform 3,mitochondrial tumor suppressor 1 isoform 4	2274.63	0.542	54.7015	Nuclear	46.54	TAATGTTCTTCACCAGAGACACCTTCTTGTGATTTTTATTTCAGTCTGACTGTGGCAAGG	112.971	77.5017	56.1545	72.4405	147.966	176.636	354.656	339.897
IVGNm08241	AB056457,AK004724,AK150653,AK165754,BC026957,BC138967,BC138968,M58588,NM_008455,NM_133969	3748	2046	36043	38889	16	0.071	0.42	uc009lot.1,uc009lou.1	NM_008455,NM_133969	Cyp4v3,Klkb1	plasma 1,family 4 cytochrome P450,kallikrein B	1398.73	0.55		No enrichment	44.93	CCATTTTCTGCTGGACCTCGAAACTGTATTGGTCAAAAGTTTGCTGTCATGGAGGAGAAG	59.6013	142.249	203.078	240.509	58.6468	55.044	70.5312	97.6107
IVGNm08256	AK041196,AK172130,AK172341,AK172926,AK181110,AK204518,BC015295,BC031887,NM_133999	3263	2724	111807	115070	22	0.027	0.438	uc007exk.1	NM_133999	Fig4	Sac domain-containing inositol phosphatase 3	2595.59	0.913	322.143	No enrichment	49.13	CCTGCAGTTCGACACGGATGCAGTGAGGTTGTTTGAGGAACTCTATGAAGACCATGGAGA	97.7711	147.333	184.122	213.934	100.38	92.0573	97.1218	91.3035
IVGNm08491	BC064115,BC076608,NM_001004178	1899	983	6553	8452	3	0.225	0.518	uc008ump.1	NM_001004178	AA415398	hypothetical protein LOC433752	39.223	0.024	116.174	Expression below cutoff	48.39	AGTTTGAAATGCTTATCTGGATTATGAACTGTGTTTCTCTGGGACCTAAGATTCAAGTGC	417.57	308.186	440.603	502.538	334.223	232.883	212.739	223.554
IVGNm08516	AK142207,NM_001081235	6128	3891	34425	39661	3	0.132	0.276	uc008yse.1	NM_001081235	Mn1	meningioma 1	4357.46	0.711		Expression below cutoff	60.74	TCAGTTTTTGTTGTTAGTGTGTCTCTTCAATTACTCCTTTCTGAGCCCCACCTGAACTCG	744.254	508.867	396.971	368.735	766.708	699.772	827.215	783.293
IVGNm08585	BC058624,NM_001135198	2868	1722	21984	24852	6	0.115	0.6	uc009rpl.1		Ccdc36	Ccdc36 protein (Fragment).	881.546	0.308		Expression below cutoff	47.45	TCTTTTCCCTGAGAGGTCATGTTACAGGGTACACTATTAGACAGAGGTTTATTATGCAGC	41.5044	52.4627	493.55	679.433	41.2768	37.2662	45.7537	51.9952
IVGNm08680	AK039293	1190	413		1190		1	0.347					534.587	0.449	710.199	Expression below cutoff	57.73	GTACATTATTTCTAGAGGTGGTGGGAGGGATTTGTCACCGGAAGTGAACGAGCCTAGCCT	100.71	101.381	58.3222	38.2213	84.1822	93.3561	62.7506	82.4741
IVGNm08704	AK163548,NM_008832,NM_173021	6115	3723	124334	130272	32	0.046	0.228	uc009tyr.1,uc009tys.1	NM_008832,NM_173021	Phka1	phosphorylase kinase alpha 1 isoform 1,phosphorylase kinase alpha 1 isoform 2	3918.96	0.641		Expression below cutoff	47.46	TATTGTTATACATATCTCTGAATGTGCTTGTAAGTGGTTAAATAATTTGTAAGCATTTTT	111.587	160.846	293.536	228.244	102.058	99.8077	113.103	132.671
IVGNm08771	AK076369,NM_009864,X06115	4413	2652	62466	66879	15	0.065	0.601	uc009ngi.1	NM_009864	Cdh1	cadherin 1	1637.24	0.373		Expression below cutoff	50.62	TTTTTACATTGTGTACTTGCCCTCAATTACCATGTTTGCTGTATTCTAATAGTCACTCAT	103.491	100.132	50.0899	31.7316	92.1998	119.215	182.019	141.881
IVGNm08778	AK032013,AK077579,AK134589,AK149654,AK151438,AK161613,AK167588,AK169199,AK178561,BC008997,L13129,NM_001110794,NM_009674	2850	1455	22023	24873	13	0.063	0.486	uc007sjr.1,uc007sjs.1,uc007sjt.1,uc007sju.1	NM_009674	Anxa7	annexin A7	1633.2	0.964	594.63		46.44	GAAATTCTCCGCAAAGCAATGAAAGGGTTTGGGACAGACGAGCAAGCAATTGTGGATGTT	304.646	275.339	208.743	212.016	292.709	224.614	455.719	475.807
IVGNm08917	AK077271,AK087473,AK159550,BC057138,NM_019662	1575	921	1681	3256	4	0.467	0.576	uc009naz.1	NM_019662	Rrad	Ras-related associated with diabetes	946.05	0.681	96.3327	No enrichment	58.48	TCAGAACTGTCAACTATGCAGCACACACCCTTGTCTCATGGTCATGGACAGAAAGATAGT	95.9348	155.33	264.052	426.55	68.2506	65.1799	1031.33	3532.37
IVGNm08995	AK018456,AK171905,NM_001033331,NM_001079876	6748	2049	28400	35145	10	0.192	0	uc007gsd.1,uc007gse.1	NM_001033331,NM_001079876	Gas2l3	growth arrest-specific 2 like 3	1381.05	0.205	98.9532	Expression below cutoff	41.26	GATTATTTGACCCATGTTGGAAATTGCATATATGAAACTGATAAATTAAGAGTTTTAAAT	193.609	164.263	108.707	90.3183	198.55	235.17	189.264	216.847
IVGNm09027	AK078630,BC052193,BC066066,NM_022723	7914	3054	114615	122439	22	0.064	0	uc007xbi.1,uc007xbj.1	NM_022723	Scube1	CUB domain, EGF-like 1,signal peptide	2826.36	0.357		Expression below cutoff	55.37	TAACCTCATTTGCCTTCCAGATGTTCAGATAGTCAAAGCTTCTCTCTACCTTGTTTTCCC	2917.01	1948.61	1432.96	1475.25	2850.01	3257.48	2639.75	3233.03
IVGNm09049	AK160155,AK163348,BC025528,NM_001040399	1705	1008	25458	27163	9	0.062	0.518	uc008pca.1,uc008pcb.1	NM_001040399	1700108L22Rik,Larp2	RIKEN full-length enriched library, clone:B020017I05 product:hypothetical RNA-binding protein Lupus Lal/Arginine-rich region profile containing protein, full insert sequence., member 2,2 cells egg cDNA,La ribonucleoprotein domain family	1510.34	0.906	295.463		46.43	TGTACTATAAGATGTATTAATGTGAATACTTAAGGGGTAAGAAATTTAAGTTAAATAAAT	56.2975	144.27	468.082	628.865	57.6432	97.4757	118.671	128.945
IVGNm09182	AK004144,AK033805	3299	1525	10705	14004	5	0.236	0					2141.94	0.649	258.114	No enrichment	52.47	CTCTGATCAGATGGGCCACATCTAACTACTCTCTTCTCTGATGTGCTTTCTTCTTGGGTT	127.499	155.403	181.827	155.428	94.9338	80.1268	91.044	127.303
IVGNm09267	AK016694,NM_001143765	1462	987	9164	10626	12	0.137	0.675	uc009kid.1		Syce1	Synaptonemal complex central element protein 1.	569.216	0.389		Expression below cutoff	49.52	AAACGAAGAAGACAGCTCATGGAGGATGGCCAGTCCTAAACCTGTAGAAGTCCACGAGGA	222.137	825.676	3682.28	4484.66	208.739	392.057	742.324	735.327
IVGNm09289	AK161858,NM_001024856,NM_001024857,NM_080788	11152	3936	106863	117769	15	0.093	0.334	uc008lww.1,uc008lwx.1,uc008lwy.1	NM_001024856,NM_001024857,NM_080788	Ttbk2	tau tubulin kinase 2 isoform 1,tau tubulin kinase 2 isoform 2	5844.28	0.727	261.375	Expression below cutoff	42.81	ACTGAGACATAAGGTCTCCCATGAGAAATGGGGCATAGTGTGGAATCTTAATTTCTGTCC	58.364	63.6961	117.978	144.363	57.615	61.2955	61.9541	63.4057
IVGNm09420	AK036613,AK053998,AK163677,NM_001110843,NM_001110844,NM_001110845,NM_001110846	7472	3309	432421	439821	38	0.017	0.114			Cacna2d1		5801.33	0.776		Cytoplasmic	40.68	CTAAAACAGAACTATCAGGTGATGAAAATGTCCAGAATTTTGAAGAAATAGATAGCTATC	89.8262	60.2211	38.5914	41.0528	90.1084	62.6818	89.4458	103.535
IVGNm09434	AK081844,AK164927,NM_001033380	6864	1605		6864		1	0	uc009jjx.1	NM_001033380	E030018N11Rik	hypothetical protein LOC319622	2219.19	0.323		Expression below cutoff	50.61	TGCAGAATAATTTCTTTCTTCGTGTTTGGTTCTTATGTGAAAATTAATTTTGTTGTTGTT	80.3538	75.1105	75.5207	86.0576	94.2925	143.813	157.566	188.042
IVGNm09611	AK011784,AK011790,AK012703,BC012724,BC054473,NM_008342,X81580	1304	918	26758	27972	4	0.043	0.272	uc007bkw.1	NM_008342	Igfbp2	insulin-like growth factor binding protein 2	906.262	0.713		No enrichment	62.05	TGACAAGCATGGCCGGTACAACCTTAAGCAGTGCAAGATGTCTCTGAACGGACAGCGCGG	3850.2	7926.41	9671.12	9246.82	3522.09	2765.17	3179.41	3895.68
IVGNm09701	AK020943,AK161240	2172	335		2173		1	0.931					270.458	0.125	365.143	Expression below cutoff	50.83	AAAGGCTAACAGAAGGGTGCTTTGTTTATTTGCCTATGTATGGGAAAGCCATCCTCCATG	191.419	183.606	133.732	154.902	165.93	91.8424	62.2724	74.4333
IVGNm09856	AK028285,AK076327,AK078756,AY101178,BC034547,BC049276,NM_001198565,NM_001198566,NM_172294	4630	2613	163413	167943	21	0.026	0.479	uc007aia.1,uc007aib.1,uc007aid.1,uc007aie.1	NM_172294	Sulf1	17 days embryo head cDNA, RIKEN full-length enriched library, clone:3230401B12 product:SULFATASE FP homolog [Rattus norvegicus], full insert sequence.,Mus musculus 14,sulfatase 1	3226.89	0.699		No enrichment	48.7	CAACCCAAGACCCAAGAGCCTGGACATTGAGGACAGTTATGGGATGGATGGGAAGGTTAG	523.632	496.633	493.747	461.031	534.039	140.53	171.581	142.066
IVGNm09882	AK028722,AK030314,AK031133,AK031328,AK080469,AK143836,AK146561,AK151181,AK151793,AK151867,AK151996,AK166414,AK166531,AK171120,AK171186,AK171678,AK171959,AK172323,BC018363,NM_001037759,NM_133220,NM_177547	5737	1491	99361	104439	17	0.023	0	uc007agu.1,uc007agv.1,uc007agw.1,uc007agx.1,uc007agy.1	NM_001037759,NM_133220,NM_177547	Sgk3	serum/glucocorticoid regulated kinase 3	2827.63	0.782		No enrichment	41.64	TGTATAACAGTGCCTCATTTTTATATGTAATAGTGAAAACTAAGAAATACGTATTTTCTG	56.9422	79.0862	75.0754	62.9616	77.0857	152.806	267.958	265.492
IVGNm09896	AK028285,AK037389,AK045002,AK054518,AK078756,AK081929,AY101178,BC034547,BC049276,NM_001198565,NM_001198566,NM_172294	4630	2613	163413	167943	21	0.014	0.096	uc007aia.1,uc007aib.1,uc007aic.1,uc007aid.1	NM_172294	Sulf1	sulfatase 1	3226.89	0.699		No enrichment	46.94	AAATTGATTATTCACCCAGGATACCTAATTCAAGCTCCCAGAACTCAGCCGACCAAGGAG	172.577	199.81	140.379	126.53	149.547	50.8853	43.2574	40.071
IVGNm09910	AK018241,AK038853,AK046780,AK050178,AK084104,BC026584,NM_175236,NR_027664	3105	1395	30534	32554	14	0.06	0.406	uc007agl.1,uc007agm.1	NM_175236	Adhfe1	CLONE SKMUS2001129, RIKEN full-length enriched library, WEAKLY SIMILAR TO NAD-DEPENDENT METHANOL DEHYDROGENASE (EC 1.1.1.244) homolog., clone:C730025H21 product:CDNA FLJ32430 FIS,Adult male liver tumor cDNA,Fe-containing alcohol dehydrogenase 1	1395.16	0.761	1132.74	No enrichment	44.64	CCAAGGAATATAATGTGGATCACCCTCTTGTGCCCCATGGCCTTTCTGTGGTGCTCACCT	62.6895	59.0666	48.623	44.8401	80.5316	129.433	117.046	94.8757
IVGNm09987	AF039216,AK141209,AK165701,AK170067,BC005636,NM_008801	1118	453	38395	39513	4	0.027	0.217	uc007bvq.1	NM_008801	Pde6d	cGMP-specific, delta, rod,phosphodiesterase 6D	886.266	0.806	777.104	No enrichment	51.19	CAGATGATGCCCGCCAGCGTCCTAACGGGCAATGTCATCATAGAGACAAAGTTCTTTGAC	246.57	257.671	640.816	750.763	242.476	260.658	302.292	312.356
IVGNm10019	AF155352,AK006515,AK122456,AK153774,BC034869,NM_001039126,NM_023046	5976	1008	13116	19026	5	0.072	0.17	uc007caz.1,uc007cba.1,uc007cbc.1	NM_001039126,NM_023046	Asb1,mKIAA1146	partial cds.,Mus musculus ankyrin repeat-containing protein Asb-1 mRNA,ankyrin repeat and SOCS box-containing protein 1	1037.7	0.841	194.922	Expression below cutoff	49.7	GGCCTTGCAGGTCTTTAAAGAGGCCAGAAGTATTCCCAGGACCTTGCTGAGTTTGTGCCG	84.9709	73.6276	135.19	198.533	72.639	72.716	59.7435	62.3092
IVGNm10070	AF106702,AK166169,BC140437,NM_019933	4706	2778	174273	178979	26	0.019	0.24	uc007ciz.1	NM_019933	Ptpn4	non-receptor type,protein tyrosine phosphatase	3833.35	0.994	297.583	No enrichment	39.79	ATCAAAGAGCAATGATGATCCAAACACCTAGTCAATACAGATTTGTATGTGAAGCTATTC	310.974	314.994	253.63	274.82	250.008	106.389	100.329	101.012
IVGNm10075	AF027707,AK156243,AK168373,AK171258,BC030069,NM_016778	1464	639	8637	10101	4	0.137	0.436	uc007cee.1	NM_016778	Bok	Bcl-2-related ovarian killer protein	742.782	0.521	510.093	No enrichment	61.05	TACCTGGCTTCGGAGGCGTGGTGGATGGACGGATGTCCTCAAGTGTGTGGTCAGCACAGA	1221.15	1125.7	933.319	1046.85	1512.79	2009.47	1911.99	2241.87
IVGNm10091	AK018255,AK050432,AK166651,AK169639,AK177444,AK218336,BC002137,NM_198006	3808	222	9157	12965	2	0.028	0	uc007aro.1	NM_198006	6330578E17Rik	hypothetical protein LOC76178	379.925	0.626	304.429	No enrichment	45.19	CAGTATTCCTTTTTTGAATGTAAAAGATCAATGCTGGATGCCAGATCAAGATTCAGAGGG	142.631	194.854	123.435	129.656	134.948	341.463	411.157	397.973
IVGNm10112	AB057666,AB057667,AK035207,AK036678,AK046790,AK080096,AK086974,AK140272,AK146079,AK205695,BC037003,BC038492,BC055814,BC060956,NM_172656	3027	1254	19406	22116	12	0.063	0	uc007bcw.1,uc007bcx.1,uc007bcy.1,uc007bcz.1	NM_172656	Als2cr2,PAPK-A	complete cds.,Mus musculus mRNA for polyploidy associated protein kinase PAPK-A,Pseudokinase ALS2CR2 (Amyotrophic lateral sclerosis 2 chromosomal region candidate gene 2 protein homolog) (STRAD beta) (ILP-interacting protein homolog) (Polyploidy-associated protein kinase).,amyotrophic lateral sclerosis 2 (juvenile)	1580.28	0.785		No enrichment	43.14	TGAACTAAAGCGATTCAATGTCTCTTTTGGATTGTTTCTGTGCTTCACGAACACGAGTCG	61.3275	78.7591	147.818	209.906	73.2494	73.0003	64.7757	65.7725
IVGNm10114	AJ238898,AK138433,AY038025,BC022680,BC039279,NM_001111314,NM_019867	3114	2130	93928	97042	14	0.032	0.48	uc007bwx.1,uc007bwy.1	NM_019867	Ngef	Ephexin-1 (Eph-interacting exchange protein) (Neuronal guanine nucleotide exchange factor).,neuronal guanine nucleotide exchange factor	1926.74	0.707		No enrichment	56.92	ATCCTGAACATCCTGGAGAAGACAGAGGATGGGTGGATCTTTGGTGAGCGGCTGCATGAC	44.7065	65.6251	103.415	116.085	51.365	98.0946	48.0756	48.5999
IVGNm10129	AK018249,AK194514,AK204696,BC029636,BC045194,BC057857,BC061493,NM_010145,U89491	1691	1368	26317	27966	8	0.052	0	uc007dwz.1	NM_010145	Ephx1	microsomal,epoxide hydrolase 1	921.269	0.67	1359.85		52.63	CAGGGTGTCATGGTCCATAGACATGAGGGGATGAAGGTCTTTGTGCCCACTGGCTATTCA	46.2921	46.0222	82.4412	111.096	47.2331	142.334	1147.15	1632.32
IVGNm10142	AK019855,AK132699,BC075692,NM_001159864,NM_001159865,NR_027630	2647	1287	45237	47669	6	0.051	0.237	uc007bbf.1,uc007bbg.1		Kctd18	RIKEN full-length enriched library, clone:4932411A20 product:unclassifiable, full insert sequence.,Mus musculus adult male testis cDNA	1072.28	0.432	172.977	Nuclear	47.01	CCTGCGTCATATGGCCCCAATTCGAAAGAGGCGGCTGATAGCCCTCAGGGAAGAGGATGA	71.9863	84.9859	71.4808	58.1236	72.9911	126.817	207.961	233.447
IVGNm10179	AK003873,AK122350,AK171255,BC042492,NM_025590	5584	1782	49603	55187	16	0.101	0.191	uc008tyv.1,uc008tyw.1	NM_025590	Acot11	acyl-CoA thioesterase 11	2242.42	0.404	222.276	Expression below cutoff	53.95	GCTTCGAGTCTCCAAAGTTTCAGATTCCTAATTTTTTTTTCATATGAGAAGAGCCTGTGC	177.828	83.6752	61.1128	72.3898	157.377	142.578	120.798	122.235
IVGNm10241	AK008676,AK140848,BC031468,BC059280,NM_194055	3966	2040	50885	54851	15	0.057	0	uc008rzk.1,uc008rzl.1,uc008rzm.1	NM_194055	Rbm35a	RNA binding motif protein 35A,RNA-binding protein 35A (RNA-binding motif protein 35A).	3032.02	0.765		Expression below cutoff	48.35	ATGGTACTACTGCATTTTTTGTAGAGTTGTTACATTAATAATAAAACTTGCCTGCTTAAT	1994.99	2559.5	1794.13	1140.32	1865.83	3195.27	3557.49	2750.11
IVGNm10268	AF143369,AK012136,AK154030,BC025116,BC080723,NM_019563	1258	769	312	1258	1	0.749	0.251	uc008unl.1	NM_019563	Cited4	with,Cbp/p300-interacting transactivator	452.253	0.373		No enrichment	66.38	GCAGAGTGGAGCCATGCTCCCGCTGGCCTCTAAAACCAAAATAAAACTGGGTTGCTTTAC	1734.07	944.308	1629.12	1975.95	2244.13	739.8	181.234	144.601
IVGNm10375	AK019129,AK040867,AK149935,AK153304,AK171025,BC035203,NM_001029837,NM_001164049,NM_001164050,NM_001164051,NM_001164052,NM_008840,U86587	5068	3141	47589	52430	24	0.092	0	uc008vwq.1,uc008vwr.1,uc008vws.1,uc008vwt.1,uc008vwu.1,uc008vwv.1,uc008vww.1	NM_001029837,NM_008840	Pik3cd	phosphatidylinositol 3-kinase catalytic delta	3220.95	0.652	105.808	Expression below cutoff	57.41	GTATGTATGCCATGTTATTTATTGAAAAGAGTCTAGGTGCTCTCTGGTGTGGCTGCAGAT	1228.9	1390.42	756.275	545.616	1155.66	2558.52	3237.79	3481.89
IVGNm10591	AK028355,AK028815,AK031059,AK050781,AK210661,BC031813,NM_020010	4353	1509	19671	24024	9	0.118	0	uc008wie.1	NM_020010	Cyp51	family 51,cytochrome P450	1604.38	0.51	286.474	Nuclear	45.21	TTAAATTTACCAGGCTTTTAAAAGTGTCTGATTTTGAGATTAGTGAGTTCTGGCCTTGAG	786.158	701.998	611.877	481.749	824.442	710.317	1021.76	1371.4
IVGNm10624	AK076719,BC147127,BC147128,BC147812,BC147813,NM_001081029	988	357	17259	18247	4	0.033	0	uc008wkv.1	NM_001081029	4930420K17Rik	hypothetical protein LOC652925	576.191	0.693	974.793	No enrichment	47.44	TTTGAGTAGTATTACTGCCTGCATACTTATCTACTGGTATCGACAAGGAGACTTAGAACC	180.178	377.37	397.923	276.078	161.709	220.075	133.499	112.269
IVGNm10699	AK041873,AK046082,AK077020,AK081365,AK085097,AK086796,AK147420,BC034188,NM_001035532,NM_001035533,NM_009649	7233	2763	147657	154890	4	0.047	0	uc008syi.1,uc008syj.1,uc008syk.1,uc008syl.1,uc008sym.1,uc008syn.1	NM_001035532,NM_001035533,NM_009649	Akap2	A kinase (PRKA) anchor protein 2 isoform 1,A kinase (PRKA) anchor protein 2 isoform 2,A kinase (PRKA) anchor protein 2 isoform 3	3430.59	0.495		Expression below cutoff	48.66	CTGTGTTATGTTAACCACTTCAATGTTTTTATTCTGCTTTGGTTTTATAGTGTCTGTGAG	2332.24	1973.4	1757.11	1814.01	2643.58	3799.45	3694.1	3737.48
IVGNm10731	AF285178,AK131718,BC156828,NM_008389,X58523	2118	1755	28569	30687	8	0.064	0.381	uc008ugp.1	NM_008389	Ipp	IAP promoted placental	1842.98	0.984	139.483	Nuclear	44.65	GCTACTACTTTGGGTGCTGTGAGATGCAAGGTTTAATTTATGCAGTTGGAGGAATCAGCA	821.272	900.139	1396.25	1131.96	959.362	944.044	2885.36	3263.95
IVGNm10766	AK008283,AK077668,AK135402,AK147133,BC051012,BC052920,L37092,M58633,NM_007661	3161	2355	22475	25064	19	0.067	0.284	uc008wdz.1,uc008wea.1,uc008web.1,uc008wec.1	NM_007661	Cdc2l1	RIKEN full-length enriched library, clone:2010016J05 product:cell division cycle 2 homolog (S. pombe)-like 2, full insert sequence.,Mus musculus adult male small intestine cDNA,cell division cycle 2-like 1	2202.58	0.816	432.616	No enrichment	51.68	GCTTTGAGATGGGAGACAACCGGAAGCCAGTAAAAGAAGAGAAGGTGGAAGAGAGAGACT	2400.89	3109.48	4505.24	5790.51	2442.23	2478.27	2297.42	2098.19
IVGNm10780	AJ401376,AK137327,BC078637,NM_027402	2702	627	4832	7534	5	0.359	0	uc008uwe.1	NM_027402	Fndc5	fibronectin type III domain containing 5	1747.35	0.647	371.812	Cytoplasmic	52.74	GAGGTCCTTACCTCCAATCCAGTTAGAGCAATAACCACTTTTTAAATGTAAAATAAAGAC	6686.78	7301.15	8947.57	11809.6	6742.23	2933.83	2485.68	2574.5
IVGNm10807	AF274321,AK017259,AK141026,BC026500,BC037102,NM_023597	2126	1104	18108	20234	10	0.077	0.449	uc008tet.1,uc008teu.1,uc008tev.1	NM_023597	Wdr31	spermatid WD-repeat protein	934.254	0.696	161.651	Expression below cutoff	50.68	CTTTGGGGGTGAAGGCTGTGAAGCCACGTTGTGGGACCTAAGACAGACTAGAGACAGAAT	266.934	337.715	400.723	519.934	266.122	417.929	386.366	254.532
IVGNm10854	AF071025,AF087568,AF326557,AF326558,AK014561,AK148314,AK151055,AK151107,AK152474,AK152940,AK153106,AK153316,AK169579,AK169658,AK171668,BC141455,BC148714,NM_008917	2581	923	20540	22934	9	0.043	0.999	uc008uog.1,uc008uoh.1,uc008uoi.1	NM_008917	Ppt1	RIKEN full-length enriched library, clone:C920018O12 product:palmitoyl-protein thioesterase 1, full insert sequence.,2 days neonate thymus thymic cells cDNA,palmitoyl-protein thioesterase 1	1081.28	0.802		Nuclear	45.57	CTAGAGATTGGGAAGAACATGATGGAGGATGTGGAGAACAGCTTCTTCTTGAATGTTAAT	513.564	424.214	264.158	310.735	626.909	613.575	588.098	507.37
IVGNm10928	AK144799,AK164069,AK166072,BC094429	4356	3594	102142	106498	22	0.037	0.447	uc008sdu.1,uc008sdv.1,uc008sdw.1,uc008sdx.1		AK164069,F730047E07Rik	RIKEN full-length enriched library, clone:F730047E07 product:unclassifiable, clone:G730035O09 product:hypothetical protein, full insert sequence.,Mus musculus B6-derived CD11 +ve dendritic cells cDNA,Mus musculus lung RCB-0558 LLC cDNA	2997.99	0.771	146.638	Expression below cutoff	44.76	TCCTTCACTACATTAAAGTTTTCATCTTCAGGTGTCTGAAAGTACAGGAAGCAGAGAGCC	253.06	397.481	625.492	578.051	276.522	339.736	270.057	218.445
IVGNm10951	AF071025,AF087568,AF326557,AF326558,AK014561,AK151055,AK151107,AK152474,AK152940,AK153106,AK153316,AK169579,AK169658,AK171668,AK185795,AK216167,BC141455,BC148714,NM_008917	2581	923	20540	22934	9	0.034	0	uc008uoh.1,uc008uoi.1	NM_008917	Ppt1	RIKEN full-length enriched library, clone:C920018O12 product:palmitoyl-protein thioesterase 1, full insert sequence.,2 days neonate thymus thymic cells cDNA,palmitoyl-protein thioesterase 1	1081.28	0.886		Nuclear	45.04	GCATCTTCTTGGCAGACATAAATCAAGAGAGGTGTGTCAATGAGTCCTACAAGAAGAACC	822.747	641.318	402.806	498.22	932.944	991.998	972.94	844.015
IVGNm10993	AK135163,BC021897,BC034465	2750	258	9380	10878	2	0.135	0	uc008tzo.1		2900042B11Rik	RIKEN full-length enriched library, clone:2900042B11 product:similar to HSPCO34 PROTEIN [Homo sapiens], full insert sequence.,Mus musculus adult male hippocampus cDNA	275.382	0.106	379.548	Expression below cutoff	41.15	AAAAGCACCCACCTGAAAACATCATTGATGGTCCTGCTTGGCGAGGACGTAGAGGGAAGT	218.386	205.35	270.533	440.884	197.954	185.321	170.186	185.222
IVGNm10997	AK132162,BC014809,BC024358,M81086,M87635,NM_009416,X58381	3161	936	7721	9740	8	0.11	0.177	uc008sqb.1,uc008sqc.1,uc008sqd.1	NM_009416	Tpm2	beta,Tpm2 protein.,tropomyosin 2	1263.24	0.936	1637.82	No enrichment	54.16	AGTTGGAGAAAACCATTGATGATCTGGAAGAGACTTTGGCCAGTGCCAAGGAAGAGAACG	3724.15	2001.72	1861.95	2402.67	3433.6	2386.83	4189	5177.88
IVGNm11022	AK006187,AK007270,AK016011,BC048388,BC147079,BC147080,NM_026293	1177	918	24017	25194	7	0.047	0.607	uc008sfx.1,uc008sfy.1,uc008sfz.1	NM_026293	Spaca1	RIKEN full-length enriched library, clone:1700021A02 product:weakly similar to SPERM ACROSOME MEMBRANE PROTEIN SAMP32 [Homo sapiens], full insert sequence.,Mus musculus adult male testis cDNA,sperm acrosome associated 1	622.683	0.59		Expression below cutoff	44.9	CTGTTAAATTCACCGTCTATACAACAAATGAACTGCAGATGAGAAGATCCAGCAGACCAG	48.4159	84.0719	340.388	357.893	63.3145	66.4499	133.2	87.2291
IVGNm11024	AY142705,BC049168,NM_001081156	1654	830	5797	7451	1	0.154	0.279	uc008vcu.1	NM_001081156	2300002D11Rik	hypothetical protein LOC69539	647.477	0.401		Cytoplasmic	65.18	ATGGGGGGCCCTGAAAGTGACACTAAGCTCCTCAGAGGCTCCACTCTATGGGTCTGGACT	72.5099	191.142	260.165	198.716	62.3116	67.9168	71.8127	55.805
IVGNm11030	AK077668,AK147133,BC025058,BC051012,BC052920,L37092,M58633,NM_007661	3161	2355	22475	25064	19	0.102	0.284	uc008wea.1,uc008web.1,uc008wec.1	NM_007661	Cdc2l1	RIKEN full-length enriched library, clone:2010016J05 product:cell division cycle 2 homolog (S. pombe)-like 2, full insert sequence.,Mus musculus adult male small intestine cDNA,cell division cycle 2-like 1	2202.58	0.813	454.569	Nuclear	51.74	AAGTCAGATATTGATCAGATTAACAAGATTTTCAAGGACCTGGGTACTCCTAGTGAGAAA	1073.19	1187.65	2108.8	2771.8	1222.49	1188.26	1076.69	1118.96
IVGNm11079	AK017155,BC025916,BC037459,BC115693,NM_001081408	1404	1074	11185	12589	6	0.102	0.43	uc008vpe.1	NM_001081408	Agmat	agmatine ureohydrolase (agmatinase)	828.038	0.638		Cytoplasmic	58.19	GGAAGTCTCCCCGCCGTATGATCTCTCTGGTAACACAGCCCTCCTAGCAGCTAACCTGCT	58.7085	66.8557	35.5932	30.7189	48.4555	170.781	133.33	95.7079
IVGNm11139	AJ344253,AK006705,AK029911,BC167164,NM_173431	7001	3792	89224	96233	25	0.042	0.523	uc009msp.1	NM_173431	Rpgrip1l	Rpgrip1-like	5707.68	0.874	255.245	Expression below cutoff	41.68	CTAAACCTCTTTGGAGTTGGAGGGTTACAAGAAACCTCAACTGCACGCACAGTGAAGACT	83.5423	110.275	94.8339	103.39	72.2589	55.432	40.8107	37.1087
IVGNm11168	AK008239,AK133479,AK147204,AK147426,BC049879,NM_001128169,NM_001128170,NM_001128171	8234	2865	46905	54918	17	0.088	0			Cyld		3776.76	0.763	256.276	Expression below cutoff	43.94	ACATATGGCTTTATAAAAGATTTAATGTCAAAAGAGTCTATAAATATTGCTGTTATTTTT	82.5879	99.5988	382.721	487.816	75.5969	70.5359	61.6732	67.6618
IVGNm11178	AK009185,NM_013800	1791	849	65451	67242	3	0.027	0	uc009oru.1	NM_013800	Barx2	BarH-like homeobox 2	877.023	0.49		Expression below cutoff	55.83	TGAAGTTGCCCTCCTGGAAGCTGCAAATGCAGATATGTTAAGATAACTTTTATTTTTTAA	326.676	76.8163	39.1679	31.7291	562.006	101.518	75.1598	103.503
IVGNm11185	AK009689	1125	915	10710	11835	8	0.095	0.813	uc009mur.1		AK009689	RIKEN full-length enriched library, clone:2310039D24 product:similar to CARBOXYLESTERASE (EC 3.1.1.1) (FRAGMENT) [Rattus rattus], full insert sequence.,Mus musculus adult male tongue cDNA	269.76	0.24		Expression below cutoff	45.07	ATTCTGTCTTTGGTGCCCCGATTTTAAGAGAGGGTTCCTCAGAAGAAGAGATTAACCTCA	1086.02	585.061	288.666	288.349	1229.12	88.7399	19.1781	12.1162
IVGNm11196	AK011398	759			759		1	0					104.212	0.137	110.147		51.12	ATGGATTCTGACTGCAATGTTAATGTCTTCATTTGCTTCTTCACTCTTGCAGAGTTATTG	143.011	155.705	93.8049	101.323	150.468	212.94	196.789	157.372
IVGNm11209	AK012530	1368			1368		1	0					219.657	0.161	66.1243	Expression below cutoff	45.03	TAGGATGTACATTTTTTTTAGAAGAGTCAACCATGTCTGTTTTTATTTATTGCTTGAAAA	1279.9	1321.42	367.723	208.233	2039.93	3023.84	1327.75	829.327
IVGNm11216	AK013508,AK147204,AK147426,NM_001128169,NM_001128170,NM_001128171	8234	2865	46887	54918	17	0.146	0			Cyld		3776.76	0.466	414.298	No enrichment	43.94	TGCTAACTCTGGAAAGTCTCCCTCATACCAGAACCAAACATTCATTCTTTTATATATATA	170.443	188.513	337.226	341.555	138.544	150.546	136.812	149.044
IVGNm11336	AK020249,NM_001163660	4104	1101	63151	67255	7	0.061	0			Nkd1		1482.74	0.361		Expression below cutoff	53.02	CTGTATCTTTCTATAAATACACTCTCAGGTATCCTTTCTGGTGTGCAGAAATCACTGCCC	549.401	461.946	585.091	779.915	545.081	247.294	185.125	194.389
IVGNm11490	AK045240,AK198444,BC031489,BC042653,NM_001039578	4058	2439	37547	41480	19	0.031	0.337	uc009ktb.1,uc009ktc.1,uc009ktd.1	NM_001039578	B130050I23Rik	RIKEN full-length enriched library, clone:B130050I23 product:similar to DJ846D11.1 (ECOTROPIC VIRAL INTEGRATION SITE 5) (FRAGMENT) [Homo sapiens], full insert sequence.,Mus musculus 9.5 days embryo parthenogenote cDNA,hypothetical protein LOC213027	2927.31	1.012	2923.99		56.98	GGTCAAGTACAACCCTAAAAAGATGAAGAGGCTGGAGAAGGAGTACGCAGCTATGAAGAG	86.0788	73.4411	149.915	240.116	91.6005	105.649	90.2314	73.3036
IVGNm11561	AK075619,BC013560,J04695,NM_009932,X04647	6159	5124	130033	136192	47	0.045	0.158	uc009kvc.1	NM_009932	Col4a2	alpha 2, type IV,procollagen	2981.11	0.497	1232.27	No enrichment	60.05	AGACCTGGTTTCTTGGAGGAGGAGATGATAGCACTTTTTTCTATCAAATCCATAACTGCC	3885.72	4974.68	4720.02	5224.58	4584.33	10215.4	10826	11304.9
IVGNm11563	AF343352,AF358134,AK013241,AK076164,AK082367,AK166564,BC034838,NM_001163660,NM_027280	4104	1416	69230	71698	9	0.016	0.268	uc009mro.1	NM_027280	Nkd1	naked cuticle 1 homolog	1658.58	0.827		Expression below cutoff	54.47	GATAGAGAACTACACGTCTCAGTTTGGACCGGGATCCCCTTCGGTGGCCCAGAAGTCAGA	450.295	403.151	567.607	680.447	460.631	221.151	193.233	201.548
IVGNm11693	AF057748,AK133864,AK137447,BC141131,NM_013838,U49069	3259	2790	133575	136600	12	0.021	0.659	uc009odl.1	NM_013838	Trpc6	transient receptor potential cation channel	2728.04	0.946		No enrichment	46.21	ATAGTTTCAGTAACCCTCCAAGACAATATCAGAAAATCATGAAGAGACTCATTAAAAGAT	230.074	112.924	83.7334	91.2098	248.626	129.839	182.297	177.587
IVGNm11706	AK013554,AK021316,AK028937,AK028945,AK030280,AK051336,AK134887,AY029531,BC003946,NM_026058	3369	1179	29007	32254	10	0.05	0.173	uc009ktx.1	NM_026058	Lass4	longevity assurance homolog 4	879.427	0.388	350.886	No enrichment	49.19	ACACGCGCCTCATATTCTTCCCCACCCAGGTCATCTACACGTCTGTGTATGACTCCATCA	401.749	432.99	466.016	566.736	364.955	195.474	256.619	310.21
IVGNm11707	AK135135,AK137304,AK144513,NR_033430	2313		52061	52743	3	0.013	0	uc009mqs.1		AK137304,Gm2694	RIKEN full-length enriched library, clone:6530404G16 product:hypothetical protein, full insert sequence.,Mus musculus 10 days neonate cerebellum cDNA	245.584	0.265		Expression below cutoff	49.79	CGTGCCCGGTTCGTGGGCTTTCAGTTACCAAGCATGTCCTGAAGATGAAGATACTCTCAG	157.558	212.102	142.537	121.492	209.652	768.862	553.693	493.263
IVGNm11723	AK137304,AK144513,NR_033430	1452		52061	52743	3	0.013	0	uc009mqs.1		AK137304,Gm2694	RIKEN full-length enriched library, clone:6530404G16 product:hypothetical protein, full insert sequence.,Mus musculus 10 days neonate cerebellum cDNA	245.584	0.265		Expression below cutoff	49.93	CAAATATTGATTCAGCAGTATCCCCAGGCAAAGCCACACCATATATCAGTGAACAGAGAA	220.153	330.66	318.216	244.616	248.716	908.234	628.357	535.377
IVGNm11757	AK143023	2069	1566	781	2850	3	0.726	0.757	uc009msv.1		Irx3	RIKEN full-length enriched library, clone:E030042N12 product:Iroquois related homeobox 3 (Drosophila), full insert sequence.,0 day neonate lung cDNA	1672.62	0.808		Cytoplasmic	62.78	GAGAGTGGAACAGGTGACAAGAAAAATATCGCTGTAGTGCCTTGGAAGTGGAGAAAAAGT	241.603	2406.4	2910.9	3069.97	111.142	128.93	39.6062	60.737
IVGNm11787	AK032416,AK076799,AK146028,AK151018,AK152024,AK166167,AK172567,AK173313,BC010833,BC054121,NM_026274	3467	1728	54487	57954	14	0.035	0.163	uc009mwq.1	NM_026274	Rspry1	ring finger and SPRY domain containing 1	3059.22	0.945	257.846	No enrichment	42	TGGGGTCACCCTCCCGAGGAGACTGGCTAAGAACTGCCAGTGTATGGCCAGCATTCCCAG	56.0104	56.843	114.051	127.191	54.6311	50.1984	56.8608	60.3669
IVGNm11824	AK155277,BC147580,NM_001081212	4024	3963	17455	21479	1	0.179	0.671	uc009kuz.1	NM_001081212	Irs2	insulin receptor substrate 2	2699.68	0.673	52.7165	Nuclear	63.44	TCACTTGAAGGAAGCCACAGTCGTGAAAGAGTGAAGCGCTACCAGCCCCATCGCCGCCAT	1432.72	1182.23	705.858	693.732	2107.15	2074.93	1780.6	1587.05
IVGNm11831	AF080572,AK033363,AK046364,AK157207,AK177227,BC021352,NM_001142916,NM_011961	3711	2274	62557	66205	19	0.038	0	uc009rau.1,uc009rav.1	NM_011961	Plod2	2-oxoglutarate 5-dioxygenase,procollagen lysine	2501.44	0.943			43.31	TTTCCAGGCCTTGAATGGAGCTACAGATGAAGTTGTTTTAAAGTTTGAAAATGGTAAAAG	57.6248	55.4394	46.7646	40.3678	69.1185	108.82	106.721	97.5908
IVGNm11857	AK148184,AK163248,AK179499,AK189970,AK190237,AK190797,AK190805,AK190966,AK191078,AK191758,AK192446,AK192637,AK192709,AK193625,AK193954,AK193964,AK195150,AK195198,AK195892,AK196680,AK197081,AK197653,AK198474,AK198537,AK198639,AK198965,AK199060,AK199919,AK200004,AK200339,AK200683,AK200690,AK200774,AK201563,AK201746,AK201782,AK202079,AK202191,AK202431,AK203427,AK203661,AK203919,AK203970,AK204187,AK2…	3041	1989	23052	26093	12	0.032	0	uc009mue.1	NM_008610	Mmp2	matrix metalloproteinase 2	2165.14	0.958		No enrichment	55.21	ACATCTTTGCAGGAGACAAGTTCTGGAGATACAATGAAGTGAAGAAGAAAATGGACCCCG	1365.94	924.704	985.163	1384.6	1618.41	2089.87	1858.93	1932.89
IVGNm11865	AF075261,AK076806,AK143893,AK144038,AK163340,AK164706,AK164713,BC013484,NM_011731	5163	1908	35459	38580	11	0.052	0.309	uc009sgi.1,uc009sgj.1	NM_011731	Slc6a20	solute carrier family 6 (neurotransmitter	1645.71	0.739		No enrichment	48.55	TGCAGTACCAAGCCTGGGATGCTACTCAGGGCCACGTGGTGACTAAGGATTATCCTACAT	150.923	243.551	163.131	234.073	240.025	1234.53	1384.03	1241.73
IVGNm11908	AK155153,BC014753,BC066209,NM_008289	1849	1158	3436	5243	4	0.345	0.618	uc009nde.1,uc009ndf.1	NM_008289	Hsd11b2	hydroxysteroid 11-beta dehydrogenase 2	1089.13	0.59		Expression below cutoff	57.71	TTATCAAGCCTGGCTGCTTCAAGACAGATGCAGTGACTAATGTGAACCTCTGGGAGAAAC	95.52	134.66	61.2476	76.186	148.946	646.074	472.385	376.621
IVGNm11911	AF182510,AK007564,AK012835,BC004583,BC016424,NM_012029	1646	1305	11695	13163	8	0.11	0.504	uc009ons.1,uc009ont.1,uc009onu.1	NM_012029	Ecsit	evolutionarily conserved signaling intermediate	811.318	0.563	324.056	Cytoplasmic	55.32	AGCTGACCTGCCACCTCCTGAGGAAGAGAAAGTAGAGGAGATCCCAGAAGAATGGGAGCT	249.633	245.705	605.552	748.585	232.639	243.377	257.689	266.456
IVGNm11957	AK138932,AK149499,BC035526,BC048380,BC057187,BC057188,BC061004,L11333,NM_001164681,NM_198672,S64130	2049	1716	7908	9816	12	0.186	0.778	uc009nbl.1,uc009nbm.1		Ces3a,Es31	RIKEN full-length enriched library, clone:A530016M02 product:esterase 31, full insert sequence.,Adult male aorta and vein cDNA,Es31 protein.	606.729	0.302		No enrichment	50.56	TCCTACCTTGATCTTCTCAAAATACCTTCAAGATGCTGGGTGCCCTGTTTTCTTGTACGA	59.6675	42.1907	31.6657	42.1932	55.8649	136.821	155.826	143.187
IVGNm11977	AK144455,AK146263,AK150862,AK168470,AK173318,BC018262,BC027399,BC068113,NM_011574	3134	2058	27208	29444	16	0.075	0.401	uc009ngr.1,uc009ngs.1	NM_011574	Cirh1a	autosomal recessive 1A,Cirhin (Testis-expressed gene 292 protein).,cirrhosis	2008.28	0.906	219.475	No enrichment	46.95	AGTCCACGTATATGATCTGCATCATCTAAAGCTTCACTGCACAGTGCCTGCTTACAACTT	1723.41	2042.98	1781.96	1381.36	1787.27	2151.02	3118.44	3321.63
IVGNm12012	AK002307	1820	819	20164	21984	4	0.083	0.45					776.762	0.427	329.399	Expression below cutoff	39.67	ACTGCGCTTGTGTCTGGAGGAGCTTAACAGGCAAACATTCTGCAGTTCTCACCATGAACA	43.276	61.2203	102.492	126.557	48.3269	60.397	61.8127	43.3237
IVGNm12069	AK008535,AK049986,AK220197,NM_011448	4124	1521	1402	5526	2	0.746	0	uc007med.1	NM_011448	Sox9	SRY-box containing gene 9	3007.44	0.776	51.7418	No enrichment	49.27	CTTCCCTTCCATCCTTTCTTTTTTGTATATTATTGTTTACAATAAATATACATTGCATTA	598.916	816.77	305.011	382.631	4213.86	3520.33	2265.68	1928.56
IVGNm12092	AK011469,AK029709,BC019939,BC053929,NM_028127	4662	1869	72059	76721	13	0.061	0	uc007ntv.1,uc007ntx.1	NM_028127	Frmd6	FERM domain containing 6	2668.42	0.572		Cytoplasmic	48.21	AAGAGTGTCTTTCTATTCATTTTGAAGTAAAAGTATACAGAAAATATTAGTGATAGAGAA	78.6026	113.044	111.988	122.684	64.1306	47.5453	50.974	57.0503
IVGNm12127	AK015025	968	428		970		1	0.442					431.122	0.445		Expression below cutoff	61.05	TAATTTGGATATTTCCTGTGTTTTGCAAACCGTTCACTTTCTAATTTGGATTCTTCCTGC	107.125	182.036	247.579	353.07	103.601	94.2221	134.823	152.974
IVGNm12282	AK034372,AK162871,BC120885,NM_013780	5879	2775	817713	823499	11	0.007	0	uc007nno.1,uc007nnp.1	NM_013780	Npas3	neuronal PAS domain protein 3	5392.06	0.917			47.12	TTTTTCTTTTATAAATGTTTCTGTGTTGTGTCAAAATGATTTCTGGTGATTTAAACTAAC	42.9097	86.3935	143.279	155.199	41.2373	49.9109	54.008	57.1115
IVGNm12408	AK009139,AK047994,AK132573,BC037731,BC057650,NM_001170537,NM_025282	6427	1416	157327	163652	10	0.013	0.218	uc007rie.1,uc007rif.1,uc007rih.1	NM_025282	Mef2c	RIKEN full-length enriched library, clone:C130028H04 product:myocyte enhancer factor 2C, full insert sequence.,16 days embryo head cDNA,myocyte enhancer factor 2C	5592.48	0.981		No enrichment	41.2	AGAGCCGGACAAACTCAGACATTGTGGAGGCTGTTCCACCTCCCAGCTTTGAGATGCCAG	65.2812	59.3856	36.5788	41.5048	80.0513	107.969	94.593	91.5404
IVGNm12431	AK033573,AK050911,NM_015764	8079	5862	122193	130272	32	0.062	0	uc007nbz.1	NM_015764	Greb1	Greb1 protein	4760.11	0.589	273.055	Nuclear	54.02	TCCTCCCTGCTTTATTAGTTAATTTAAATGAACACTCTTATGTTCCAGTCTTATAAATAA	1436.11	1554.6	1803.47	1956.96	1287.82	883.253	634.076	767.665
IVGNm12478	AK077880,AK150249,AK156571,AK173199,BC038025,BC119284,NM_001040005	5632	2049	14562	20194	16	0.254	0.142	uc007mqq.1,uc007mqs.1	NM_001040005	Rnf213	RIKEN full-length enriched library, clone:6030403J01 product:similar to THYRO1000270 PROTEIN [Homo sapiens], full insert sequence.,Mus musculus 13 days embryo male testis cDNA,ring finger protein 213	972.576	0.214	429.44	Nuclear	47.55	GCGAACAGCTTCAACCCCAATTGGAGCCTCAAGGATACTCTAGTAAGTTACATGGAGACT	365.945	387.647	335.368	236.058	406.46	194.47	129.185	97.7221
IVGNm12512	AK002240,AK002396,AK007893,AK007967,AK081954,AY255635,NM_025312	1687	623	2533	4229	1	0.388	0	uc007njx.1	NM_025312	Sostdc1	uterine sensitization-associated protein 1	1274.36	0.782		Expression below cutoff	45.93	ATGAAAATATCTGTTGTAGATATGTAAAATAAATGTTTTACTCTCCGTATATATTGCACG	61.7921	29.6109	8.44561	12.3478	33.4093	231.031	517.823	758.03
IVGNm12567	AK052692,AK122464,AK143387,BC028900,NM_181073	6439	4068	46054	52493	28	0.063	0.493	uc007nzr.1		Plekhh1	RIKEN full-length enriched library, clone:E330023O19 product:pleckstrin homology domain containing, family H (with MyTH4 domain) member 1, full insert sequence.,2 days pregnant adult female ovary cDNA	3813.48	0.679	186.209	No enrichment	52.5	TGACCTTCCGAATGCCTGCTCCCAAGATTACAGAAACTACCTTAATGATGGCCAGCTACA	113.83	181.527	108.733	77.5317	115.67	185.423	242.628	209.89
IVGNm12606	AK084431,AK135536,AK142323,AK150449,AK150833,AK150969,AK151680,AK152365,AK152662,AK155572,AK155828,AK159711,AK164373,AK170495,AK171557,BC129900,BC129901,L19932,NM_009369	2967	2054	27059	30004	16	0.077	0.409	uc007qsv.1	NM_009369	Tgfbi	beta induced,transforming growth factor	2066.14	0.864		No enrichment	53.08	GCCTCCAGAAGAACTGAACAAACTCTTGGCAAATGCCAAGGAACTTACCAACATCCTGAA	1228.11	1373.9	1164.04	1307.7	1775.93	1456.28	654.151	397.358
IVGNm12754	AF068748,AF068749,AF415213,AK028667,AK136289,AK155332,AK160900,BC011432,BC037710,NM_001172472,NM_001172473,NM_001172475,NM_011451,NM_025367	2118	1167	2960	4765	5	0.378	0.33	uc007mlg.1,uc007mlh.1,uc007mli.1,uc007mlj.1,uc007mlk.1,uc007mll.1	NM_011451,NM_025367	SPHK1a,Sphk1	partial cds.,Mus musculus sphingosine kinase (SPHK1a) mRNA,sphingosine kinase 1 isoform 1,sphingosine kinase 1 isoform 2	760.472	0.573		No enrichment	57.17	AGTCATGTCCGGTGATGGTCTGATGCATGAGGTGGTGAATGGGCTAATGGAACGGCCAGA	138.148	200.301	160.742	174.061	209.159	523.649	524.937	624.834
IVGNm12765	AK162871,BC120885,NM_013780	5879	2775	817713	823499	11	0.007	0.124	uc007nno.1,uc007nnp.1	NM_013780	Npas3	neuronal PAS domain protein 3	5392.06	0.917		Expression below cutoff	47.12	ACTTTTGTAGATTCTCATACATGTCACATACATGGTTGTCTTTATGTAACTTAATTTTTT	128.633	311.794	518.61	578.175	123.99	161.503	179.85	209.597
IVGNm12771	AF031956,AK163387,BC052336,NM_009337,Y15376	1377	351	4590	5967	3	0.226	0.253	uc007oyd.1	NM_009337	Tcl1	T-cell lymphoma breakpoint 1	91.067	0.068		Expression below cutoff	52.07	TGTATTGGCAGATCCTGTACCATATCAAGTTTAGAGACGTGGAGGACATGTTGCTTGAAC	80.1227	88.6652	31.6288	13.0594	68.5465	108.522	158.251	92.6345
IVGNm12809	AF314171,AK053198,AK086767,BC005747,BC132475,BC137854,BC144975,NM_130887	4316	3906	24442	28702	27	0.141	0.814	uc007odr.1,uc007ods.1	NM_130887	Papln	papilin	2160.2	0.528		Expression below cutoff	60.89	CAGCGCTGGGTCCAGCTCAGAGTTCTCAGGGAGCTGACAATCACAGGCCTGCCTCCTGCT	215.824	240.97	229.001	224.423	173.728	88.8479	58.3634	62.5028
IVGNm12823	AK128934,AK131707,AK220437,BC016423,BC045617,BC085160,NM_134063	8338	7149	36736	45074	19	0.185	0.768	uc007piw.1,uc007pix.1		BC016423	Hypothetical protein (Fragment).,MKIAA2006 protein (Fragment).	2688.34	0.322	130.149	Expression below cutoff	40.93	CAGATGATGTCATACTAGAAAGTTTAACATTAGTTCAACTGAAGGAAATTCTCAAAATCC	191.463	270.32	444.849	526.971	207.182	214.25	226.383	206.666
IVGNm12839	AB221687,AK135484,AY251540,BC026403,BC026637,BC026650,BC040759,BC080304,NM_153056	3274	1206	4916	6869	9	0.239	0.136	uc007mtr.1	NM_153056	Sirt7	sirtuin 7 (silent mating type information	1643.34	0.781	138.974	No enrichment	55.79	CAATCCTGTGTTTAGGGTCCAGCTTGAAGGTACTAAAGAAATATCCCCGCCTCTGGTGCA	438.552	426.761	921.037	1006.7	406.38	342.945	372.099	426.566
IVGNm12872	AK014813,AK044360,AK157352,BC040392,BC052440,BC054797,BC059230,BC138937,NM_028731	5541	2535	105542	109829	24	0.032	0.255	uc007phn.1,uc007pho.1,uc007php.1,uc007phq.1,uc007phr.1	NM_028731	D12Ertd551e	RIKEN full-length enriched library, clone:4921504I16 product:CHR2 SYNAPTOTAGMIN (FRAGMENT) homolog [Homo sapiens], full insert sequence.,Mus musculus adult male testis cDNA,chr2 synaptotagmin	2480.23	0.736	1092.63	Nuclear	42.98	TGTCCAAAGATAAAGGGCTTCTTGGCAAAGTGCTGGTTGTTCTGGCATCTGAAGAACTCG	98.672	122.21	364.428	461.841	98.008	95.6985	92.1044	92.6347
IVGNm12889	AK036188,AK173066,BC056940,BC066797,BC089303,BC137787,BC144909,BC144910,NM_001081426	8025	4671	384465	392400	38	0.012	0.413	uc007pku.1,uc007pkv.1,uc007pkw.1	NM_001081426	Dip2c	DIP2 disco-interacting protein 2 homolog C	5971.84	0.899	291.846	Nuclear	48.93	TCATCAGAGCCCACAAAAGTGTCACAGAATGTGCTGTCTTTACCTGGACAAACCTGTTAG	58.5785	63.1641	158.75	237.259	60.0251	52.5524	54.66	60.7001
IVGNm12898	AK016317,AK045940,AK051322,BC024061,BC050993,BC086665	2690	1341	305386	307926	9	0.007	0.348	uc007nka.1,uc007nkb.1,uc007nkc.1,uc007nke.1		4930579E17Rik	4930579E17Rik protein (Fragment).,4930579E17Rik protein.	925.905	0.46	297.61	No enrichment	45.92	AGCAATGTTACAGTTTCATCTGTGTGAATGTTGTGTCCCCTGATAGTCAAGAAACCAGGA	88.1411	79.8009	75.8758	79.199	94.6675	146.429	159.32	147.407
IVGNm12915	AK018414,AK029499,AK173221,BC111887,BC113754,NM_028980	3600	2628	77585	81185	25	0.034	0.452	uc007ovw.1,uc007ovx.1,uc007ovy.1	NM_028980	8430415E04Rik	RIKEN full-length enriched library, clone:8430415E04 product:hypothetical HEAT repeat/HEAT repeat profile containing protein, full insert sequence. (Fragment).,16 days embryo lung cDNA,HEAT-like repeat-containing protein	2849.07	0.926		No enrichment	44.15	ATAAAGACGTCCTGGCTATTGTGAAGAAAACGGTATTAGAGTTGGACAGAATGGAGATGT	305.118	215.911	199.175	211.567	229.423	94.679	43.686	40.9755
IVGNm12918	AK045314,D16263,D28599,D32040,NM_001081249,NM_001134474,NM_001134475,NM_019389	12432	10062	82868	87203	14	0.05	0.321	uc007rjg.1,uc007rjh.1	NM_001081249	Cspg2,Vcan	Versican core protein precursor (Large fibroblast proteoglycan) (Chondroitin sulfate proteoglycan core protein 2) (PG-M).,versican	5568.39	0.741	1322.9	Nuclear	43.76	TGGATACAGCGGAGACCAGTGTGAACTTGATTTTGATGAATGTCACTCTAACCCTTGTCG	185.488	85.2047	44.1205	43.4272	188.774	258.308	217.391	216.602
IVGNm12932	AK002947,AK005129,AK079621,AK147966,AK191242,AK194642,AK194732,AK195520,AK196152,AK196187,AK196330,AK199327,AK200575,AK200891,AK202133,AK202515,AK204804,AK204881,AK204988,BC004704,L07507,L07509,M15060,M15062,NM_001025251,NM_001025254,NM_001025255,NM_001025256,NM_001025258,NM_001025259,NM_010777	2531	750	108415	110515	6	0.019	0	uc008fts.1,uc008ftt.1,uc008ftu.1,uc008ftv.1,uc008ftw.1,uc008ftx.1,uc008fty.1,uc008ftz.1	NM_001025251,NM_001025254,NM_001025255,NM_001025256,NM_001025258,NM_001025259,NM_010777	Mbp	RIKEN full-length enriched library, clone:1500003C08 product:myelin basic protein, full insert sequence.,Golli-mbp isoform 1,Mus musculus adult male cerebellum cDNA,myelin basic protein isoform 1,myelin basic protein isoform 2,myelin basic protein isoform 3,myelin basic protein isoform 4,myelin basic protein isoform 5,myelin basic protein isoform 6	908.772	0.39		Expression below cutoff	57.11	ATACTGCATCTTGTTAATCTGTTCTAACTCTGAGTAGAGTGTGGGTTTAAGATAACACCG	44.7367	171.845	168.946	108.054	74.523	186.829	445.223	431.787
IVGNm12933																		AGAGACTAACTGTATGTCCACTTTCATGCTCTTGTTCCCCAAACCCCTGGGCATTGTTGT	2806.63	1986.37	1794.65	1826.29	2985.54	2385.44	3271.26	4019.64
IVGNm12934	AK002981,AK089186,BC058982,NM_026720	2141	1815	10825	12958	14	0.159	0	uc008fzr.1,uc008fzs.1	NM_026720	Ankrd13d	member D,Ankyrin repeat domain-containing protein 13D.,ankyrin repeat domain 13 family	1695.53	0.814	300.55	Expression below cutoff	58.57	CGGCTCCCCAGGGCCATGCCTTCTGCCTGATAAACTGTCTGCTGCTGAGCTTGGGACCTG	691.385	848.973	1097.05	1064.65	615.753	530.561	491.941	612.093
IVGNm12945	AF277232,AK004969,AK042621,AK163497,AK197981,BC039746,BC071210,BC082281,NM_001114386,NM_031881	8163	2928	321908	330071	30	0.01	0.359	uc008fen.1,uc008fer.1,uc008fes.1,uc008fet.1	NM_031881	Nedd4l	developmentally,neural precursor cell expressed	3930.48	0.932			47.81	ACCCATGAATGGATTTGCCGAACTCTATGGTTCCAATGGTCCTCAGCTGTTTACAATAGA	505.631	597.332	516.234	539.117	576.439	779.734	758.682	1143.43
IVGNm12978																		GTAGCCACAGCATAACTGTTTCAGTGTCCCGCTGGTACCTGTTCTTTTCAATAAACTCTC	610.476	592.702	585.095	810.389	857.635	1784.2	1425.45	1395.07
IVGNm13023	AK013642,AK083282,AK143524,AK208641,AK210385	2891	1332	35905	38763	12	0.074	0					1098.38	0.38	2004.84	No enrichment	54.01	TATTGTTCCACAGAGGCAGAGAACCCATAGGAGATGGCAGTCATTTGTATCATCTTGTTC	11433.4	12565.1	13104.2	13155.3	13507.7	12617.9	21175	27342.5
IVGNm13037	AK014074.2,BC056963	2056	1116	68092	70148	15	0.029	0.543	uc008fqv.1,uc008fqw.1		Katnal2	RIKEN full-length enriched library, clone:3110023G01 product:hypothetical AAA ATPase superfamily containing protein, full insert sequence.,Mus musculus 13 days embryo head cDNA	1437.7	0.723	258.24	No enrichment	50.02	ATCTTCAGTGTGCTTGAAAACAACCAGTCAGAGAGCAACAATTTACCTGGGATCCAGCTG	193.324	200.049	173.967	136.62	175.446	156.726	319.547	363.697
IVGNm13077	AK015725	789		21151	21940	3	0.036	0					76.514	0.097		Expression below cutoff	53.49	ACACCACTGCTATCCTTCCTTTCCAAGGTTCCTATTGCGACATGGACATGCTTTGCCCAT	50.9968	66.4698	61.0436	63.3264	133.149	215.705	333.168	269.099
IVGNm13103	AK017029	847		15072	15919	3	0.053	0	uc008esu.1		mKIAA0621	RIKEN full-length enriched library, clone:4933432P15 product:GRAF PROTEIN (FRAGMENT) homolog [Homo sapiens], full insert sequence.,Mus musculus adult male testis cDNA	433.228	0.511	360.359	No enrichment	48.76	GGTCAAACCTAGTCGGCCCAGTTCACTCATCATCAGCACAAAGGAGCGTCTTAACATACC	61.0109	85.6921	306.815	548.276	61.8374	41.6724	47.5293	70.5146
IVGNm13205	AK013110,AK014196,AK028240,NM_026516	1696	891	55489	57185	3	0.03	0	uc008drn.1	NM_026516	Tmem178	hypothetical protein LOC68027	1413.88	0.842	70.1705	Expression below cutoff	53.24	AAGTCTTCTCTGTTGTTTGGCTTGTGTCTCTTTGTTAACTGGATTCTGCATTAAATGACT	787.444	1107.2	1721.29	2619.12	619.377	484.111	915.131	961.451
IVGNm13298	AK041615,AK083747,AK173085,BC048382,NM_029491,NM_177038	5178	4311	73677	78855	28	0.054	0.292	uc008eev.1,uc008eex.1,uc008eey.1	NM_029491	D030074E01Rik,Trappc8	MKIAA1012 protein (Fragment).,hypothetical protein LOC75964	4895.73	0.945	396.919	Expression below cutoff	40.5	AACTCCAGGTTTCCACTTGCAGTTGTAGAAGAGCCAATTACTGTGGAAGTGGCTTTTAGA	51.8029	69.0655	117.57	123.988	51.4521	58.3292	66.3823	50.2592
IVGNm13330	AF348447,AK013040,AK017012,AK044974,AK081942,AK082079,AK132346,AK160111,BC098489,BC130225,BC152544,NM_001199151,NM_001199153,NM_001199154,NM_026408	3728	2895	144571	148222	11	0.018	0.736	uc008exm.1,uc008exn.1,uc008exo.1,uc008exq.1	NM_026408	Sncaip	alpha interacting protein,synuclein	2441.72	0.717		Expression below cutoff	51.35	CAAGTGGTAAAGTTGACCAAGCAGCTAAAGGAGCAGACAGTGGAGCGTGTCACACTGCAG	61.6505	40.8718	46.9309	53.4521	67.3741	72.8625	111.582	121.919
IVGNm13387	AK052998,BC008653,NM_134147	1228	969	140020	141248	10	0.007	0.596	uc008gkg.1	NM_134147	Macrod1	LRP16 protein	976.989	0.811	3017.69	Cytoplasmic	62.79	GAGCGCCTTCCCCATTATTTCCCAGTAGCCTGAGGTTCCCACATCCCACCCTGAACAGGA	258.582	298.898	686.344	704.107	239.984	151.182	153.981	153.869
IVGNm13505	AK086210,AK087337,AK143998,BC013068,D12619,L14932,NM_001163144,NM_001190483	6675	5631	398126	404801	37	0.01	0.283	uc008gxq.1,uc008gxr.1		Pcsk5	RIKEN full-length enriched library, clone:D930013J09 product:proprotein convertase subtilisin/kexin type 5, full insert sequence.,Mus musculus 15 days embryo head cDNA,Pcsk5 protein.	4248.52	0.96		Expression below cutoff	46.2	GGATCGCTTTCAACGCCAAGATTGGAGGTGTGAGAATGCTGGATGGTGATGTCACTGACA	148.759	117.951	54.3506	48.7825	234.424	313.436	263.709	163.189
IVGNm13676	AF480070,AK014166,AK155475,AK187616,BC014769,NM_028454	1479	1254	3562	5030	9	0.266	0.636	uc008ggw.1,uc008ggx.1	NM_028454	Tm7sf2	complete cds.,Mus musculus C-14 sterol reductase mRNA,transmembrane 7 superfamily member 2	1041.51	0.808	2452.12	No enrichment	56.36	GGCCTTGCTCATCTGCCTCCTTAAGGTTATTGGTTACTACATCTTCCGAGGGGCCAACTC	152.709	139.777	178.518	213.076	162.698	144.586	329.49	525.653
IVGNm13686	AK015205,AK156636	1650	320	2922	4540	3	0.356	0	uc008efj.1		AK156636	RIKEN full-length enriched library, clone:4930426D05 product:hypothetical protein, full insert sequence.,Mus musculus adult male testis cDNA	1142.46	0.706			50.22	CCTCTCCACTCACTTTCCCATCCTGTTCCAGGCTGGCGACTTCGCTGCTGAGCTGAAACT	111.364	66.6898	54.2617	82.3607	113.713	55.4417	160.041	176.578
IVGNm13701	AF317422,AF317423,AK142376,AK161114,BC004055,BC023697,BC052516,BC056197,HQ259291,NM_153153	7421	6510	66493	72704	34	0.076	0.311	uc008dyr.1,uc008dys.1	NM_153153	Svil	alternatively spliced., complete cds,Mus musculus archvillin (Svil) mRNA,supervillin isoform 1	4248	0.707		No enrichment	50.14	AGAAGACATTGCTGAAATCACAGAAATGGATACTGAAGTTTCCAACCAGATCACCTTGGT	268.25	310.442	274.589	281.627	347.505	535.358	544.711	582.906
IVGNm13704	AK018551,AK018691,AK038289,AK161329,AK164050,BC057978,NM_026240	3746	1335	100838	103456	14	0.019	0.267	uc008eyj.1,uc008eyk.1,uc008eyl.1,uc008eym.1	NM_026240	Gramd3	RIKEN full-length enriched library, clone:A130093E18 product:RIKEN cDNA 9030613F08.,16 days neonate thymus cDNA,GRAM domain containing 3	1510.77	0.676	253.986	No enrichment	46.28	CATCACATCCTGATAGTCTATGCAATTATTGTCTGTGCCCTGATCATCTCCACCTTCTAC	256.304	232.137	198.278	185.766	252.179	317.458	380.975	404.954
IVGNm13747	AK141737,AK168287,AK181318,BC004669,L16926,NM_009860,U15562	2119	1395	16596	18537	14	0.076	0.658	uc008elf.1	NM_009860	Cdc25c	cell division cycle 25 homolog C	984.418	0.59	194.409	No enrichment	48.46	TCCTCTGACTTCTCCTCTGTGTGAGCTGGAAATGAAGCATCTGGGCAGTCCCATTACTAC	427.005	331.548	208.5	170.175	430.427	496.634	386.844	394.024
IVGNm13752	AK143998,BC013068,D12619,D17583,L14932,NM_001163144,NM_001190483	6675	5631	398126	404801	37	0.01	0.376	uc008gxp.1,uc008gxq.1		Pcsk5	Pcsk5 protein.,Proprotein convertase subtilisin/kexin type 5 precursor (EC 3.4.21.-) (Proprotein convertase PC5) (Subtilisin/kexin-like protease PC5) (PC6) (Subtilisin-like proprotein convertase 6) (SPC6).	4248.52	0.96		Expression below cutoff	48.54	AGTGCCCTGATGGATCATACGAGGATATCAAGAAAAATGTCTGTGGGAAATGCAGTGAGA	744.45	614.031	278.787	255.275	1052.2	1533.83	1310.63	852.026
IVGNm13757	AF137031,AK129352,BC019745,BC076570,BC089353,NM_001033759,NM_031997	6667	4149	73401	79986	24	0.053	0.614	uc008gzg.1,uc008gzh.1	NM_001033759,NM_031997	Tmem2	transmembrane protein 2	4561.47	0.841	193.998	Nuclear	49.81	GAAAATTCTATTTTGACTCTGGCACAGGGTTATTGTTTCTGTATCTCAGAGCCCACAGCC	392.394	426.656	223.368	131.538	421.12	527.258	344.716	325.941
IVGNm13790	AK014866,AK018322,AK170321,BC052355,DQ788834,NM_001146342,NM_001167818	1629	900	253171	254551	6	0.005	0.356	uc008hft.1,uc008hfu.1		6530404N21Rik,Rnls	RIKEN full-length enriched library, clone:4921511E02 product:hypothetical FAD/NAD(P)-binding domain structure containing protein, full insert sequence.,Hypothetical protein.,Mus musculus adult male testis cDNA	812.995	0.556	479.323	Expression below cutoff	46.9	TACCATATGCCATAAATGGACATATTCACAGGTTACAAGCTCAGTTTCCGACAGACCTGG	107.2	179.093	495.402	783.068	117.015	165.328	249.909	275.837
IVGNm13804	AB008833,AF020305,AF036163,AF041842,AF051766,AK046542,BC066202,NM_010280,Y15110	1991	1194	28493	30484	7	0.04	0.598	uc008ele.1	NM_010280	Gfra3	glial cell line derived neurotrophic factor	861.86	0.653		Expression below cutoff	57.14	AGACTCTACTTTTTCAGTGGTGCAGCAGCAGAACAGCAACCCTGCTCTGAGACTGCAGCC	317.704	155.5	118.255	89.4025	297.716	119.01	33.1767	25.5909
IVGNm13854	AB008553,AK011123,AK083038,AK144235,AK149102,BC029073,NM_007644	2139	1437	62544	64235	11	0.026	0.67	uc008ydm.1	NM_007644	Scarb2	member 2,scavenger receptor class B	1318.91	0.675		Nuclear	50.38	ACTAGAAGAAGTGGGGCCATACACCTACAGGGAGCTCCGGAACAAGGCAAATATTCAGTT	106.419	79.4334	49.8902	61.1674	124.663	215.682	116.707	97.7715
IVGNm13868	AB221638,AF044335,AF044336,AK155307,BC058190,EU071702,L76092,L76150,NM_001040654,NM_009877,S80650	929	510	19218	20147	2	0.021	0.546	uc008toh.1,uc008toi.1	NM_001040654,NM_009877	Cdkn2a	cyclin-dependent kinase inhibitor 2A isoform 1,cyclin-dependent kinase inhibitor 2A isoform 2	284.745	0.659	1321.74	Cytoplasmic	59.07	ATCAAGACATCGTGCGATATTTGCGTTCCGCTGGGTGCTCTTTGTGTTCCGCTGGGTGGT	62.81	188.666	739.957	509.706	42.2811	156.534	228.507	326.229
IVGNm13881	AK018671,AK035326,AK150039,AK155328,AK155393,AK164236,BC018243,NM_001162410,NM_007700,U12473	3483	2244	30661	34144	20	0.069	0.619	uc008hpg.1,uc008hph.1,uc008hpi.1	NM_007700	Chuk	RIKEN full-length enriched library, clone:G530123D13 product:conserved helix-loop-helix ubiquitous kinase, full insert sequence. (Fragment).,Bone marrow macrophage cDNA,conserved helix-loop-helix ubiquitous kinase	2623.32	0.983	1382.11	Nuclear	40.47	ATAGTTCTTCAAGATGTTGGTGGGAAGACAATACATAAAATAATTGATTTGGGTTATGCC	68.9164	85.8923	123.058	121.876	64.9096	67.3658	57.9719	62.1632
IVGNm13885	AF047388,AF143955,AF495468,AK040885,AK075799,AK146290,AK150962,AK151755,AK155527,AK155860,AK165296,AK172447,BC002136,BC053398,NM_009898	1615	1388	3384	4986	10	0.316	0.856	uc009jsk.1,uc009jsl.1	NM_009898	Coro1a	actin binding protein 1A,coronin	1333.89	0.915	334.209	Cytoplasmic	57.86	CCAGAGCCCAGCGGCACGCCCAGCTCGGATACCGTGTCAAGGCTGGAGGAGGACGTGAGG	492.277	141.829	168.67	210.765	428.774	153.406	424.907	612.847
IVGNm13886	AF047838,AF052746,AK032511,AK087213,AK137904,AK142211,AK161805,BC010260,BC132342,BC145057,NM_009899	3448	2709	86149	88967	13	0.032	0.397	uc008rpx.1,uc008rpy.1	NM_009899	Clca1,mCLCA1	complete cds.,Mus musculus calcium-sensitive chloride conductance protein-1 (mCLCA1) mRNA,chloride channel calcium activated 1	1577.02	0.55		Cytoplasmic	44.01	GCCTCCATAATGTTCATGCAAAACCTTAATTCTGTGGTTGAATTTTGCACAGAAAAAAAC	104.945	103.355	91.1687	76.4288	114.04	219.595	202.153	188.119
IVGNm13905	AK156754,BC031180,BC063051,NM_013807,U21392	2511	1947	2982	5305	14	0.42	0.602	uc008uib.1	NM_013807	Plk3	polo-like kinase 3	2023.7	0.885	200.576	Cytoplasmic	58.83	CTCCTCATGCTGTTCAGTGATGGCACTGTCCAGGTGAACTTCTACGGGGACCACACGAAG	98.9877	86.2063	60.3509	66.0388	108.328	149.696	189.985	208.341
IVGNm13914	AJ131395,AK052963,AK136987,AY221110,BC138345,BC145244,NM_181277	6454	5391	206606	213051	47	0.027	0.326	uc007vsc.1,uc007vsd.1,uc007vse.1	NM_181277	Col14a1	alpha 1, type XIV,procollagen	4871.91	0.838			49.37	GTTCCGGGGACCCCAGGAGAACGAGGTCTAACTGGTGTCAAAGGAGAGAAAGGAAATCCA	213.778	178.089	128.1	147.433	294.508	650.459	719.816	587.024
IVGNm13945	AK045314,D16263,D28599,NM_001081249,NM_019389	12432	10062	77651	87203	14	0.099	0.321	uc007rjg.1	NM_001081249	Vcan	versican	5568.39	0.496			43.76	TGGAAGGCACAGCAGTTTACCTACCAGGACCTGATCTCTGCAAAACAAACCCATGCCTCA	131.525	67.4473	36.0238	32.8825	154.509	191.816	170.944	172.618
IVGNm13968	AF085219,BC006713,NM_016811	2813	2193	21108	23921	23	0.118	0.779	uc007hoc.1	NM_016811	Dgka	alpha,diacylglycerol kinase	2210.27	0.888		No enrichment	51.44	CACTGCTTGTGCTCCTGGGGATGGACGTGACTATGAAAGATGATGGCAACCATATATGGA	45.0504	43.7993	40.3148	45.8718	42.4205	84.6774	170.432	204.847
IVGNm13969	AB018002,AF052942,AK004350,BC022165,NM_010019	1756	1110	112249	114005	11	0.015	0.365	uc009qen.1	NM_010019	Dapk2	death-associated kinase 2	1227.79	0.705	452.726	No enrichment	52.67	TAAGAAGCAGTATGTCCGCAGGCGGTGGAAGCTGTCCTTCAGCATCGTCTCCTTGTGCAA	102.27	192.216	201.129	232.717	112.627	204.702	427.191	412.516
IVGNm13975	AK033040,AK212164,AK214181,AK214448,AK217087,AK219002,BC067064,BC082330,EU554632,NM_010024,X63349	2185	1551	37194	39379	7	0.04	0.667	uc007uym.1,uc007uyn.1	NM_010024	Dct	dopachrome tautomerase	1200.55	0.727		Expression below cutoff	48.99	TTCTTCAACCGGACATGCAAATGCACAGGAAACTTTGCTGGTTATAATTGTGGAGGCTGC	207.11	156.132	93.8735	74.963	455.979	182.243	43.3092	18.0778
IVGNm13992																		AAGTAGTAGCCTTGGAGAGGAAAGGGAGAGAGGGAAAATTCTATAAAAACTTAAAATATT	213.216	199.743	155.831	130.783	195.791	164.78	308.283	669.166
IVGNm14000	AK081426,AK158102,BC060605,BC125345,BC125347,NM_010078	4389	2874	44811	48563	22	0.066	0.381	uc009uga.1,uc009ugb.1	NM_010078	Drp2	dystrophin related protein 2	3086.37	0.929		No enrichment	52.01	GGGACAGACTACTCCAGACACTGAGGTTGCAGATGATGTGGGGTCAAAGAGTCAGGATGT	858.044	544.523	372.539	388.316	600.507	114.061	68.5607	76.5624
IVGNm14020	AK028043,AK029852,AK030134,AK047268,AK078443,AK081919,AK083405,AK084944,AK087076,AK087139,BC064007,BC068176,NM_010101	4338	1280	9696	14034	1	0.26	0.294	uc007qmf.1	NM_010101	Edg3	sphingolipid,endothelial differentiation	977.689	0.267		Expression below cutoff	51.18	TCACTGATATTAATCACACATTGTACAGGATTCTGGCTTCTCCATTTCCTCCTGTGTCTG	786.982	358.562	323.904	380.18	821.613	704.053	887.368	1027.02
IVGNm14031	AK037837,AK040925,AK133630,AK145198,AK146322,M19643,M20157,M22326,NM_007913	4472	1599	701	5159	2	0.791	0.358	uc008elt.1	NM_007913	Egr1	early growth response 1	3257.81	0.869	18.3598	Expression below cutoff	57.33	CTTGGGGTATTCTTGATGTGAAGATAATTTGCATACTCTATTGTATTATTTGGAGTTAAA	70.0542	64.8592	48.1069	55.4008	113.317	114.363	94.9205	126.85
IVGNm14033	AK141637,BC141509,NM_020596	2138	1434	321	2459	1	0.817	0.671	uc009cpy.1	NM_020596	Egr4	early growth response 4	1613.94	0.868		Expression below cutoff	68.19	AACACCCGCACGACCCGGAGGCCCTCTTCAACCTCATGTCTGGCATCTTGGGCCTGGCAC	79.5913	56.1441	73.3235	65.2345	57.5879	76.5969	119.553	125.776
IVGNm14048	BC043088,BC062924,NM_010142,X76011	4781	2961	177548	182326	15	0.026	0.429	uc008vil.1,uc008vim.1,uc008vin.1	NM_010142	Ephb2	Eph receptor B2	3739.41	0.782		No enrichment	57.19	AATGAAGAGACACTTTGACATTTCCTACCTTTTGAGGACTTGATCCTTCTCCAGGAAGAA	1341.24	1278.37	1459.68	1552.75	1163.17	754.748	717.895	720.854
IVGNm14063	AF051525,AF169036,AF186018,BC010585,NM_016707	3000	2328	92875	95078	4	0.023	0.664	uc007ifu.1	NM_016707	Bcl11a	B-cell CLL/lymphoma 11A (zinc finger protein)	2946.79	0.999		No enrichment	55.77	CAAAAGAGGGCAGACGCAGCGACACTTGTCCTTCACACACCCCCGTTCGGCGTAGTACCC	129.308	66.2687	41.4571	42.5851	112.644	116.341	106.301	69.5285
IVGNm14080	AK159361,AK161522,AK168688,BC005443,NM_001081437,NM_007992,X75285	4477	3663	55441	59777	17	0.067	0.509	uc009cxw.1,uc009cxx.1	NM_001081437,NM_007992	Fbln2	fibulin 2 isoform a,fibulin 2 isoform b	2585.98	0.591		No enrichment	57.02	CAATGATACCTGCGGCGTCTCACTCTACAAGCAATGCTGTGACTGCTGTGGCCTGGGACT	52.0201	99.4804	49.2576	51.8455	128.377	374.771	256.39	176.489
IVGNm14085	AK134068,BC057146,BC071268,D49920,NM_007997	1867	1485	7079	8946	11	0.201	0.417	uc007mgy.1	NM_007997	Fdxr	ferredoxin reductase	1221.34	0.682	222.242	No enrichment	59.94	GGACAGTCTGGGTTGGACTCTTCTCTCGTTCATTATGTTATTGACGGCCCTGGCTTAGAC	3577.69	4284.04	4002.66	5365.5	4286.11	9224.89	9505.76	10917.7
IVGNm14096	AF114380,AK128904,AK158966,BC029024,BC031120,BC055725,BC059009,NM_001077361,NM_001077362,NM_010211,U41739,U77039	2963	969	59204	61560	7	0.038	0	uc009tgm.1,uc009tgn.1,uc009tgo.1	NM_001077361,NM_001077362,NM_010211	Fhl1	four and a half LIM domains 1 isoform 1,four and a half LIM domains 1 isoform 2,four and a half LIM domains 1 isoform 3	1907.89	0.698		No enrichment	50.82	TTTAATGAGTAGTAAAATAGTTTATGGGTTTGGAAACTTGCATGACAATATTTGAGCCTC	126.503	177.058	201.175	162.431	145.6	126.044	375.32	616.76
IVGNm14106	AK077935,AK152669,BC096604,BC131937,BC131939,NM_010226	1311	990		1311		1	0.753	uc008ngt.1	NM_010226	Fkhl18	forkhead-like 18	782.014	0.63		No enrichment	59.07	TCTGGCTATCCACTGGGATTACCCCCCTGTCTTTACCGGACTCCGGGAATGTTCTTCTTC	57.4812	101.261	93.44	106.767	110.119	504.364	528.196	555.407
IVGNm14110	AF461114,BC079671,L23971,NM_008031	4393	1845	35089	39407	16	0.108	0.409	uc009tiw.1,uc009tix.1	NM_008031	Fmr1	fragile X mental retardation protein 1	4133.88	0.945	278.25	No enrichment	39.22	ATATGAAGGTCATCTTCATAAATACATAACAACCCTCAAAAGTATATAGGTACTTTGTCT	378.43	503.749	935.661	1050.95	337.099	335.407	307.676	328.293
IVGNm14144	AK086187,BC005444,NM_019521,X59846	2593	2022	26569	29162	14	0.088	0.78	uc009kya.1	NM_019521	Gas6	growth arrest specific 6	1289.6	0.506		Expression below cutoff	56.88	CCAACCATCAACCACGGCATGTGGCAAACTATCTCCGTGGAAGAGCTGGAACGTAACCTT	228.561	445.288	604.411	722.395	262.549	203.593	303.518	333.719
IVGNm14146	AK142381,NM_010258,S82462	3194	1767	29932	33126	6	0.084	0.347	uc008ebk.1	NM_010258	Gata6	GATA binding protein 6	2470.55	0.773		Expression below cutoff	56.46	ATTTAACAGCATTTTTATAATGAATGTAAACATTTTAACTTAATGGTACTTAAAATAATT	138.314	142.451	101.327	126.866	127.539	63.4422	57.6994	54.9468
IVGNm14162	AF334736,AK019852,BC002283,BC010516,BC050762,NM_013528,U00932	2456	2091	43114	45522	19	0.05	0.786	uc009csz.1,uc009cta.1	NM_013528	Gfpt1	glutamine fructose-6-phosphate transaminase 1	2260.78	0.999	388.585	No enrichment	46.97	CACCTGGCTGTGCTGAGAGGCTACGATGTTGATTTTCCACGGAATCTTGCCAAATCTGTA	512.093	519.481	956.425	1399.74	571.789	544.359	432.873	563.131
IVGNm14196	AF185614,AK077942,AK146702,AK159394,AK159435,AK159764,AK168402,BC036126,NM_016697	2235	1742	339280	341515	7	0.006	0.697	uc009teg.1,uc009teh.1	NM_016697	Gpc3	complete cds.,Mus musculus glypican-3 (Gpc3) mRNA,glypican 3	2086.32	0.94		Expression below cutoff	45.68	TGAAGAAACCTTATCCAGCCGAAGAAGGGAACTGATTCAGAAACTGAAGTCTTTCATCAA	3828.01	1543.83	847.519	869.593	3667.38	2873.83	2558.87	2106.21
IVGNm14202	AF040745,AK132685,BC150691,NM_019497	2408	1725	92517	94925	15	0.019	0.715	uc008xcz.1	NM_019497	Grk4	groucho,G protein-coupled receptor kinase 2	916.341	0.493		Expression below cutoff	47.8	AGAGGATGCCAAGTCCATCTGCAGCATGTTACTCATCAAAGATCCAAGTAAGAGACTGGG	78.3127	57.3992	264.902	540.48	64.3562	38.5042	58.7245	86.8326
IVGNm14206	AK002219,AK002262,AK004942,AK146760,BC003339,BC037027,BC037134,BC049235,BC061950,NM_001083929,NM_008161,U13705	1523	681	6012	7535	4	0.191	0.15	uc007iyk.1	NM_008161	Gpx3	glutathione peroxidase 3 isoform 2	797.38	0.53		No enrichment	55.88	TATTTTTTTCAGCTTTCTGTTCCAAATGAGCCCAAAGGAAACACAAGTTCTAGGTCCAAT	433.538	263.369	334.628	368.571	435.426	685.475	674.166	708.513
IVGNm14207	AK019177,AK040136,AK084328,AK151063,AK151247,AK151674,AK151697,AK152873,AK159218,AK159678,AK167393,BC006966,BC056357,BC057325,NM_010344,X76341	2672	1503	42253	44925	12	0.037	0.183	uc009lkf.1	NM_010344	Gsr	glutathione reductase 1	1189.58	0.658	634.628	No enrichment	50.11	GAAGATGGTTTGTGCCAACAAAGAGGAAAAGGTGGTTGGCATTCACATGCAGGGGATTGG	226.492	281.727	221.26	136.308	254.178	250.108	283.512	270.259
IVGNm14218	BC003822,BC046758,BC091763,J04632,NM_010358	1287	654	4430	5717	7	0.201	0.508	uc008qxx.1	NM_010358	Gstm1	mu 1,glutathione S-transferase	296.629	0.267		No enrichment	53.61	GTCAACACTATCTTAGTGCTAGCCCTCCCTAGAGTTACCCCGAAGGTCAATACTTGAGTG	11757.9	17233.3	17624.5	22487.7	27124.7	54145.2	53218.6	55132.6
IVGNm14219	BC044927,J03953,NM_010359	1186	657	4320	5463	8	0.202	0.507	uc008qxv.1	NM_010359	Gstm3	mu 3,glutathione S-transferase	362.957	0.326		Expression below cutoff	52.78	CTAGAGATACCCTGATGGTCAATACTATCTTAGTGACGGCCCTCCCTAGAGTTACCCTGA	8506.13	11377.9	11457.7	14919.1	16902.1	35009.4	33775.7	31945.4
IVGNm14226	AK008173,L08074,NM_183248,NR_027857	1980	831	1515	3495	3	0.557	0.42	uc009kfu.1	NM_183248	Nkx6-2	locus 2,NK6 transcription factor related	948.798	0.706		Expression below cutoff	64.42	TGGCGGAGTACGGGGTTTGGGCCGATCACTTTGTATAATCAATAAATTATTTAACACGTC	68.664	408.313	603.807	419.336	80.7441	516.983	180.876	293.07
IVGNm14229	AB194412,AF027503,AF027505,AK032350,AK033227,AK047971,AK081387,AK147358,BC006889,BC060273,NM_001029850,NM_001083320,NM_010367	7916	4413	600861	608450	24	0.008	0.453	uc009czi.1,uc009czj.1,uc009czk.1,uc009czl.1,uc009czm.1	NM_001029850,NM_001083320,NM_010367	Magi1	WW and PDZ,membrane associated guanylate kinase	6036.71	0.893	119.807	Nuclear	50.1	TCAGCATCTGAGACTCAGCATTGCAACCTTTACCGTGTCAAAGGTTCTAAGAGGAAGGTC	5044.83	4967.92	4390.96	4328.79	4018.99	2503.81	2337.12	1870.72
IVGNm14245	AK131620,BC011215,BC042572,K00614,NM_010391	4332	975	3028	4475	7	0.298	0.128	uc008cht.1	NM_010391	H2-Q10	Q region locus 10,histocompatibility 2	679.968	0.323		No enrichment	53.27	GGCTACTACAACCAGAGCGAGAGCGGCTCTCACACGATCCAGTGGATGTATGGCTGTAAA	91.6303	80.4813	536.873	949.805	94.9614	78.8238	102.368	161.706
IVGNm14255	AJ011022,AJ011023,AK005659,AK005823,BC119337,BC141595,NM_010416	803	528	4558	5361	3	0.142	0.404	uc007wgb.1,uc007wgd.1	NM_010416	ErT-1,Hemt1	Mus musculus mRNA for erythroid cell-specific and testis-specific protein 1 (ERT-1).,hematopoietic cell transcript 1	41.886	0.058		Expression below cutoff	48.07	ACTAATTTAGAGAGGGACTTGTTGGATGAAACTTCCATAGAGGAAGAGGTAGTTGCTAGA	21.4471	79.029	138.507	227.66	26.5692	141.175	466.024	808.222
IVGNm14270	AK079302,AK159899,BC019782,BC059873,BC085083,NM_008255	4311	2661	17545	21858	19	0.185	0.281	uc007rnm.1,uc007rnn.1	NM_008255	Hmgcr	3-hydroxy-3-methylglutaryl-Coenzyme A reductase	2976.54	0.749	341.694	Nuclear	45.63	TGATAAAGGAGGCCTTTGATAGCACCAGCAGATTTGCTCGTCTACAGAAACTCCACGTGA	90.893	106.113	80.4786	53.3702	104.104	106.496	143.946	132.406
IVGNm14302	AF019385,AK087753,AK132292,BC009133,NM_010474	1686	1364	139855	141541	2	0.012	0.799	uc008xgy.1,uc008xgz.1	NM_010474	Hs3st1	heparan sulfate (glucosamine)	1155.47	0.698		No enrichment	50.19	TTCTCCACAGATCAACGCCTCGAACTTCTACTTTAACAAAACCAAGGGCTTCTACTGCCT	78.7811	147.779	319.372	380.023	94.633	64.9846	126.17	118.759
IVGNm14324	AK081019,AK165471,AY878192,AY878193,BC012409,NM_001111274,NM_001111275,NM_001111276,NM_010512,X04480,X04482	7069	477	70923	77992	4	0.023	0.059	uc007gqv.1,uc007gqw.1,uc007gqy.1,uc007gqz.1,uc007gra.1	NM_010512	Igf1	complete cds.,Insulin-like growth factor 1 isoform Eb.,Insulin-like growth factor I precursor (IGF-I) (Somatomedin).,Mus musculus insulin-like growth factor 1 mRNA,insulin-like growth factor 1 isoform 1	3168.26	0.815		Cytoplasmic	40.14	GCGTGGGTAGATTGCTGTTGGTCCTTTATCAATAACATTCTATAGAGAAAAAAAATATAT	224.569	192.699	202.843	242.374	173.598	79.0747	106.468	139.977
IVGNm14382	AB045326,AB093280,AK032772,AK140148,BC079667,NM_019697	5150	1893	509151	514303	5	0.009	0	uc009baq.1	NM_019697	Kcnd2	Shal-related,potassium voltage-gated channel	3750.5	0.787		Expression below cutoff	44.35	AAATCATAGGATGGATGATTTCAGAATCTAACTCAATGTATTAATTATTTTGCTTCAGAT	104.563	146.661	112.995	138.16	92.1173	48.2219	36.0777	31.6751
IVGNm14385	AK135093,BC141013,BC145145,NM_010601	3583	3288	14259	17842	14	0.199	0.855	uc007xoy.1,uc007xoz.1	NM_010601	Kcnh3	subfamily H,potassium voltage-gated channel	3127.31	0.884	637.144	No enrichment	57.97	CTGGAGATGAGTACTACAAACACCTGCCACCTGCTGTCCGCCTAGCCACACAGGGCTGCT	136.359	426.582	474.253	550.485	112.873	168.662	223.435	256.487
IVGNm14414	AK008782,AK011551,AK166506,AK167389,AK216545,BC002008,BC053042,BC100543,NM_010634,X70100	3238	2557	3073	4019	3	0.176	0	uc008opg.1	NM_010634	Fabp5	epidermal,fatty acid binding protein 5	597.022	0.858	1406.18		48.06	GAAGTTTGATGAAACGACAGCTGATGGCAGAAAAACTGAGACGGTCTGCACCTTCCAAGA	4732.53	4208.68	2519.61	1687.52	4120.56	7400.53	5585.7	4801.52
IVGNm14424	AB013608,BC032161,M13805,NM_010663	1511	1302	3262	4773	7	0.313	0.723	uc007lks.1	NM_010663	Krt17	keratin 17	1219.43	0.822	310.98	No enrichment	58.83	CCCTCCTGCTACAGCCTCTCCCCAGCATTCCTATGCTTGAGACCATTAAAGCTTGCTGAC	120.973	112.541	221.295	318.905	123.572	213.06	1195.28	1133.76
IVGNm14425	AK145413,AK167072,AK167265,AK167432,AK167469,AK167676,BC020474,BC089022,M11686,M36376,NM_010664	1386	1272	2411	3797	6	0.36	0.916	uc007xuj.1	NM_010664	Krt18	keratin 18	1067.42	0.787			56.24	GGAGATTGACTTGGACTCCATGAAAAACCAGAACATCAACTTGGAGAACAGCCTCGGGGA	1903.64	2184.94	2589.23	3140.63	1577.46	1283.97	930.999	961.261
IVGNm14452	AK146860,AK147160,BC079611,NM_001077398,NM_010698,U89487,U89489	2628	1119	325090	327575	8	0.005	0.376	uc008xis.1,uc008xit.1,uc008xiu.1	NM_001077398,NM_010698	Ldb2	LIM domain binding 2 isoform 1,LIM domain binding 2 isoform 2	2023.15	0.803		Expression below cutoff	45.55	TGTAAACATCTATTTCTAAACTTATATAATGACCTGATTTTCTTTCTTGCAATTTTTCCC	83.767	68.9595	63.3618	93.5527	87.2074	103.939	140.581	171.805
IVGNm14467	AK036316,BC069041,D49802,NM_010733	3349	2649	30899	34248	1	0.085	0.744	uc007nln.1	NM_010733	Lrrn3	neuronal,leucine rich repeat protein 3	2829.64	0.867	49.987	Nuclear	43.12	TGATGTCAAGGTATATAATCTTACTCATCTGAAACCATCTACCGAGTACAAAATTTGTAT	166.667	117.249	52.8329	60.8324	164.254	199.109	236.699	228.359
IVGNm14472	AK157478,BC047138,BC055898,M90470,NM_008523,NM_203345,NM_206941,NM_206942,X07984,X52621	3080	2664	6209	9106	19	0.307	0.202	uc008lug.1,uc008luh.1,uc008lui.1,uc008luj.1	NM_008523,NM_203345,NM_206941,NM_206942	Ltk	leukocyte tyrosine kinase isoform A,leukocyte tyrosine kinase isoform B,leukocyte tyrosine kinase isoform C,leukocyte tyrosine kinase isoform D	1237.71	0.453	463.326	Nuclear	59.8	GAGTCAGTTGGGAATCCTGGATTGTCCACTCCTCATAAGTATCTTTCCTCTGCTCATTCC	45.4004	227.697	643.339	527.634	46.9121	79.893	64.9312	70.4928
IVGNm14481	AF063006,AK082997,BC050001,NM_001164041,NM_001164042,NM_008541,U77638	6988	1398	32784	39327	6	0.124	0.2	uc007qsw.1,uc007qsz.1,uc007qta.1	NM_008541	Smad5	MAD homolog 5	2593.57	0.516	83.0438	No enrichment	46.88	ATATAGGTAATATTCATCAGTGTAATGTGACTTCATGCCATATATATTTTGTAAAACAAT	366.511	509.095	604.011	605.896	491.334	400.416	285.97	207.632
IVGNm14482	AK145835,AK146043,AK156896,BC022952,NM_010755	1929	552	10579	12452	2	0.15	0.243	uc007wth.1	NM_010755	Maff	v-maf musculoaponeurotic fibrosarcoma oncogene	793.995	0.412	280.375	Cytoplasmic	57.56	TCTTCCACACTCTTATTTATTGCACGAATCTAAGTTATTCTCACCAGCCAGAGTCCAGCT	116.918	91.5816	63.696	66.9793	210.953	217.317	155.972	144.557
IVGNm14525	AK139743,AK147933,BC054534,NM_010813,U77356	4560	1773	10216	14785	5	0.3	0.389	uc007kcj.1	NM_010813	Mnt	max binding protein	3055.15	0.67	151.949	Expression below cutoff	59.41	CATCTCCCTGTTTTGTCCCCTGGAAGTCTGCACTGTGGCTTACGTTCTCTGCCTTCCCCT	71.766	72.0111	55.9019	53.422	66.2912	88.3106	130.227	91.0824
IVGNm14538	AK077524,AK078600,AK145726,BC016426,NM_010835,X14759,X59251	1931	987	2164	4095	1	0.446	0.271	uc008xfw.1	NM_010835	Msx1	msh-like 1,homeo box	1114.51	0.607		Expression below cutoff	58.51	GTTTTTCGAGAAAAATCTAGATTTACATGCGCAAGTTATAAATGTGGAAACTAAGGGTGC	736.744	540.687	712.049	583.461	512.79	85.8132	39.0722	33.8901
IVGNm14555	AK002362,NM_010864,X57377	11674	5559	140808	152482	40	0.048	0.258	uc009qrr.1,uc009qrs.1	NM_010864	Myo5a	myosin Va	6555.63	0.834	960.106	No enrichment	45.57	CAATCATGTTGATATTGTCAAACTGGATCACAAAAATAAACTGGCAACATTAAAGTAACT	574.13	692.067	767.949	859.227	537.274	448.882	323.703	305.204
IVGNm14556	AK033484,AK173102,BC011494,BC046444,BC057910,BC118525,M55253,NM_201600	6647	5454	322212	328859	38	0.015	0.234	uc008fpp.1,uc008fpr.1,uc008fps.1	NM_201600	Myo5b	RIKEN full-length enriched library, clone:9030223I11 product:myosin Vb, full insert sequence.,Mus musculus adult male colon cDNA,Myo5b protein.,myosin Vb	4912.53	0.838		Expression below cutoff	51.05	GCCGAGGGCTTGCTGCAGCCTATGATAGTTTCTGCCATGTTGGAAAATGAGAGTATCCAG	1300.14	1402.38	1092.56	1065.95	953.864	599.1	368.322	386.238
IVGNm14558	AK052607,BC156494,BC172681,NM_008663	7361	6531	61073	68434	48	0.099	1	uc009ijy.1	NM_008663	Myo7a	myosin VIIa	6271.93	0.949		Expression below cutoff	56.13	ATTCAGCCTTTTTGTCAAAATCGCAGATAAGGTCATCAGCGTCCCAGAGAATGATTTCTT	100.753	124.519	76.3428	80.8766	109.399	265.756	253.985	305.615
IVGNm14597	AK020093,AK036176,NM_010933	1043	378	3239	4282	2	0.242	0.362	uc007bvt.1	NM_010933	Nppc	natriuretic peptide precursor type C	890.318	0.854		No enrichment	49.62	TATATTATATACATGAGACACACACTCCCACACCGACTTGATGACAAGGGACAGTTTTTA	532.124	148.109	42.4738	32.1994	509.229	343.284	617.435	720.085
IVGNm14625	AK031926,AK038620,AK043275,AK044178,AK079529,AK142474,BC050885,BC051982,NM_011012	3097	1104	3584	5929	4	0.391	0.227	uc008onk.1,uc008onl.1,uc008onm.1,uc008onn.1	NM_011012	Kor3,Oprl1	complete cds.,Mus musculus kappa3 related opioid receptor isoform A mRNA,opioid receptor-like 1	1046.85	0.363	62.693	No enrichment	50.35	GTCAGATAAAAAAATACCAGCAACCTTGGATAGAATCTGATCTTACACAGAGACCTTGGT	96.8068	122.931	155.382	194.011	87.3253	80.6615	77.4513	76.9925
IVGNm14626	AB190255,AJ003133,AK042130,AK141741,AK145260,AK161814,AK164035,BC015073,BC038007,NM_001014425,NM_011015	4202	2523	32491	36568	17	0.076	0.428	uc008ubh.1,uc008ubi.1,uc008ubj.1	NM_001014425,NM_011015	Orc1l	subunit 1 isoform A, subunit 1 isoform B,Orc1l protein (Fragment).,origin recognition complex	1657.84	0.616	119.927	Nuclear	45.7	AACCCCACCAAGTCTATGTGCAGATTTTAAAGAAACTGACAGGCCAGAAGGCAACAGCCA	448.84	365.693	368.618	311.288	333.601	274.467	164.515	114.986
IVGNm14634	AF082297,AJ496262,AJ496263,AK031853,AK158893,AM943853,AM943854,BC053403,NM_001195046,NM_001195047,NM_001195048,NM_001195049,NM_008778,U39738	8616	1740	270854	279206	17	0.009	0.189	uc009umg.1,uc009umh.1,uc009umi.1,uc009umj.1	NM_008778	Pak3	p21 (CDKN1A)-activated kinase 3	5206.74	1.005		Expression below cutoff	39.51	CCCCTTACCTTAATGAAAATCCACTCAGGGCCTTATATCTGATAGCCACTAATGGGACCC	66.3468	84.3762	59.747	65.5628	112.541	408.641	376.561	416.048
IVGNm14638	AF258461,AF260433,AF439513,AF439514,AK075697,BC156243,NM_021362	11027	4872	222309	233336	22	0.021	0.442	uc008thm.1	NM_021362	Pappa	pregnancy-associated plasma protein A	7150.97	0.916		Expression below cutoff	46.12	AATTGCAGTGTCCTGATGGCTATGCAATAGGGTCAGAGTGTGCCATCTCGTGCCTGGACC	74.7936	58.5652	56.1356	44.9974	77.1411	75.6275	192.468	243.937
IVGNm14641	AF020199,AK086310,BC057879,NM_016768	4463	1305	197735	200179	8	0.012	0	uc008jih.1	NM_016768	Pbx3	pre B-cell leukemia transcription factor 3	2387.19	0.977	257.347	Nuclear	45.65	CCAAGTCGGAGCCAATGTGCAGTCACAGGTGGATACCCTCCGTCATGTTATCAATCAGAC	272.781	222.538	520.212	664.427	244.617	159.226	171.088	216.09
IVGNm14642	AK030070,AK132486,AK156290,BC019722,BC082581,BC138195,BC145896,NM_001190846,NM_020005	4650	2439	101097	105748	17	0.031	0.262	uc008czp.1	NM_020005	Kat2b,Pcaf	p300/CBP-associated factor	3612.05	0.922	867.75	Nuclear	46.53	TTTGATCATTCTGTCTACCTATTACAGACTTGAGAGTGCACAACCACTATTTAATAATAT	99.4791	94.6932	80.2136	63.9972	94.2032	94.103	116.924	122.658
IVGNm14659	AK035501,AK081664,AK136490,AK145097,AK147267,AK163952,BC053036,M57683,M84607,NM_001083316,NM_011058	6570	3267	41161	45914	23	0.083	0.497	uc008xub.1,uc008xuc.1,uc008xud.1,uc008xue.1	NM_001083316,NM_011058	Pdgfra	alpha,platelet derived growth factor receptor	4030.32	0.771			48.49	TGAATCCTGCAGACGAGAGCACAAGAAGTTATGTGATTTTGTCTTTTGAAAATAACGGCG	148.42	121.212	98.2779	111.693	199.973	260.241	217.801	203.548
IVGNm14662	AB013849,AK220522,NM_011060	3310	1992	22212	25280	15	0.121	0.593	uc008vnf.1,uc008vng.1	NM_011060	Padi3	type III,peptidyl arginine deiminase	1731.48	0.565	452.212	Expression below cutoff	56.57	GCTGTTGATGGTTAGGAAAACTGGATTCCCAGAGAAATCTAAGACAGGACCGACCCTGGG	34.0202	53.9493	70.3058	62.8694	31.2475	90.8735	165.83	378.099
IVGNm14669	AK132629,BC132561,BC132563,NM_008824	1721	1347	52219	53940	13	0.029	0.781	uc009uoo.1	NM_008824	Pfkfb1	6-phosphofructo-2-kinase/fructose-2	1428.48	0.896	150.381		48.05	AACTACCAGCCTTTGGATGAGGAATTGGACAGCCACCTGTCCTACATCAAGATCTTCGAT	88.8151	94.5369	140.936	134.967	86.0589	102.457	88.3371	65.1939
IVGNm14702	AK031502,NM_177568	5145	3543	15777	20922	31	0.246	0.581	uc008lsi.1	NM_177568	Plcb2	beta 2,phospholipase C	3152.64	0.613		Expression below cutoff	53.88	AAAAGATGATGTTATTCTCGCTTCTCTACACCCCCACAGATATGTTCCTTCCTTGTCTCT	47.9818	83.7325	54.298	48.582	70.97	239.714	218.55	177.056
IVGNm14705	AK135690,AK136111,BC026625,BC068144,NM_001164056,NM_008875,U87868	4987	3111	189696	194683	26	0.025	0	uc008ott.1,uc008otv.1,uc008otw.1	NM_008875	Pld1	phospholipase D1	2695.24	0.577	360.945	Nuclear	46.94	CAGCTCGAAACGCTACCATATATGATAAGGTCTTCCGGTGCCTTCCCAATGATGAAGTAC	464.026	354.457	223.324	172.487	301.502	114.94	104.952	93.8889
IVGNm14756	AK134583,BC013446,BC051981,NM_001083935,NM_001083936,NM_011199,X78936	2255	1773	22837	25061	15	0.086	0.704	uc009ruo.1,uc009rup.1,uc009ruq.1	NM_001083935,NM_001083936,NM_011199	Pthr1	parathyroid hormone receptor 1	1934.84	0.87	334.914	Expression below cutoff	60.75	CCAGGTGCCCATCCTGGCATCTGTTGTGCTCAACTTCATCCTCTTTATCAACATCATCCG	553.508	285.154	344.047	378.229	446.025	457.69	852.008	934.46
IVGNm14822	AF091432,AF106691,AK010929,AK011883,AK031116,AK037791,AK158720,AK167428,BC053727,NM_001037134,NM_009830	3215	1212	10316	13531	11	0.117	0.377	uc008rzd.1,uc008rze.1,uc008rzf.1	NM_001037134,NM_009830	Ccne2	cyclin E2 isoform 1,cyclin E2 isoform 2	2278.17	0.994	138.412	Expression below cutoff	41.57	CCTCCATTGAAGTGGTTAAGAAAGCTTCAGGTTTGGAATGGGATGACATCTCGGAATGTG	125.405	86.4707	330.943	506.855	155.313	116.159	89.1676	84.7984
IVGNm14837	AK146094,BC013477,BC054467,M22611,NM_007409	1334	1128	11713	13047	8	0.101	0.597	uc008rnf.1	NM_007409	Adh1	alcohol dehydrogenase 1 (class I)	762.631	0.579		No enrichment	51.76	AAGCATTTGACCTGCTTCGTTCTGGAAAGAGCATCCGTACCGTCCTGACTTTCTGAGATC	1152.6	369.075	396.373	996.467	1278.93	1405.85	13258.5	16960.8
IVGNm14842	AK029642,BC004698,BC009121,J00356,NM_001110505,NM_007446,V00717,V00719,V00720	1771	1536	20136	21799	10	0.076	0.866	uc008rba.1,uc008rbb.1	NM_007446	Amy1	salivary,amylase 1	963.873	0.729		Expression below cutoff	42.39	AGGATTCATTGTCTTTAACAATGATGACTGGGCTTTGTCAGAAACTTTACAGACTGGTCT	61.2442	53.5746	185.956	650.154	56.6527	59.6415	40.5882	60.4296
IVGNm14847	AK144405,AK163646,BC052032,NM_007529,X87096	3141	2649	9559	12700	13	0.231	0.274	uc008pto.1	NM_007529	Bcan	brevican	2219.56	0.707	475.856	No enrichment	60.74	GACTTCTTGTGGTCAGATGGTGCCCCTCTGCTCTATGAAAACTGGAACCCTGGGCAGCCT	45.5524	47.371	51.087	55.222	47.7905	57.5808	127.215	264.409
IVGNm14859	BC018397,M35523,NM_007759	900	414	3780	4680	3	0.183	0.46	uc008ptk.1	NM_007759	Crabp2	cellular retinoic acid binding protein II	461.164	0.543		Nuclear	50.67	GGAGCAGACCGTGGATGGGAGACCCTGTAAGAGTTTGGTGAAATGGGAGAGTGGAAACAA	1309.39	734.257	468.133	350.368	1031.77	386.909	559.273	767.675
IVGNm14867	BC026552,NM_007919,X04573	912	816	10129	11041	7	0.082	0.891	uc008vpj.1	NM_007919	Ela2a	elastase 2	379.693	0.421		Expression below cutoff	57.39	TCCAACTACATTGACTGGATCAACTCGGTGATGGCAAGGAACTAACTGAAGACATTACTG	208.274	296.518	618.049	495.612	170.999	289.604	1036.33	1983.62
IVGNm14869	AK031439,AK128975,AK146808,BC127060,DQ000292,M29961,NM_007934	4208	2835	59365	63573	19	0.046	0.644	uc008rhy.1	NM_007934	Enpep	glutamyl aminopeptidase	2161.97	0.581		No enrichment	45.45	TTTGACTCCTGGCTGAAAGGGAGCGCAAGTATTCCGGTAAACCTCAGGCTGCTTGTGTAC	91.5086	134.329	65.2305	78.5334	114.786	661.752	759.819	612.171
IVGNm14882	AJ000413,AK015265,BC031818,NM_008184	1175	696	3750	4902	7	0.149	0.568	uc008qxu.1	NM_008184	Gstm6	mu 6,glutathione S-transferase	415.123	0.612	1755.29	Expression below cutoff	51.21	GACAAGTTCAAGCTGGACCTGGACTTTCCCAATCTGCCCTACTTAATTGATGGGTCACAC	352.045	635.787	835.473	1089.34	653.266	2047.82	2358.5	2553.54
IVGNm14888	AK004865,AK004902,AK098104,BC014714,BC024744,NM_008256	3284	1524	27774	30298	10	0.068	0.464	uc008qpr.1	NM_008256	Hmgcs2	3-hydroxy-3-methylglutaryl-Coenzyme A synthase	1405.8	0.628	146.279	Expression below cutoff	50.85	GAAGTATGCCCGGTGTCCCGTCTAATGGAGATCCATGCAACAATTCCCCGGGGAAAGAAG	706.198	4047.05	4081.01	5193.83	3350.24	1720.23	834.523	665.688
IVGNm14889	AK146665,AK147114,BC052659,M58567,NM_008293	1852	1122	5936	7598	4	0.219	0.604	uc008qqh.1,uc008qqi.1	NM_008293	Hsd3b1	3 beta-,hydroxy-delta-5-steroid dehydrogenase	588.602	0.367		Expression below cutoff	47.17	TCCGACCAGAAACCAAGGAGGAATTCTCCAAGCTGCAGACAAAGACCAAGGTGACAGTGT	18.114	29.0958	66.9682	134.095	46.6447	255.478	1892.61	2055
IVGNm14912	AK132633,AK186311,AK205149,BC031429,D89871,NM_008939,Y13192	2601	2283	57083	59684	10	0.022	0	uc008rfl.1	NM_008939	Prss12	12 neurotrypsin (motopsin), serine,protease	1752.13	0.902	243.878	Expression below cutoff	56.59	GAAACGGATCATTGGTGGGAACAATTCTTTAAGGGGTGCCTGGCCTTGGCAGGCTTCCCT	138.627	107.696	39.1527	32.3684	197.745	353.376	141.106	89.0906
IVGNm14935	AK051272,AK051691,AK165947,AK168413,AK169056,AK169087,BC060045,NM_009498,U60961	2115	312	8534	10649	4	0.046	0.146	uc008vyj.1	NM_009498	Vamp3	vesicle-associated membrane protein 3	632.14	0.681	1517.42	No enrichment	44.42	CCTGGTGATCATTGTCATCATCATCATCGTGTGGTGTGTCTCTTAATGAAGAACCGATGA	492.886	586.328	914.205	1213.74	490.379	471.67	467.058	523.363
IVGNm14942	AF033274,AF033275,AF033276,AK041873,AK077020,AK147420,AK202562,AK215055,BC003735,NM_001035532,NM_001035533,NM_009649	7233	2763	147657	154890	4	0.009	0	uc008syi.1,uc008syj.1,uc008syk.1,uc008syl.1,uc008sym.1,uc008syn.1	NM_001035532,NM_001035533,NM_009649	Akap2	A kinase (PRKA) anchor protein 2 isoform 1,A kinase (PRKA) anchor protein 2 isoform 2,A kinase (PRKA) anchor protein 2 isoform 3	3430.59	0.806		No enrichment	48.64	TAGGACCACCTGCTACAAGACTGCTCCAGGTCCTGGAGGCCACACGGGTTAATCGGAGGA	1629.52	1456.29	1257.17	1297.47	1860.86	2669.02	2726.54	3048.9
IVGNm14950	AB221624,AK032132,AK142006,BC139200,BC139201,D32007,NM_001111026,NM_001111027,NM_009822,X79989	6105	1812	144431	150342	11	0.019	0.296	uc008sau.1,uc008saw.1,uc008sax.1	NM_009822	Runx1t1	CBFA2T1 identified gene homolog	5685.61	0.974		Expression below cutoff	46.84	GGGACCTCAGGGACAGAAATAGACCTATGGGGTTACATGGCACACGTCAAGAAGAAATGA	132.566	162.033	93.1137	57.4826	110.099	141.679	138.451	124.88
IVGNm14952	AF132482,AF132483,AK078973,AK154197,BC119360,BC120595,NM_009873	2742	983	175591	178333	7	0.006	0.358	uc008wgu.1,uc008wgv.1	NM_009873	Cdk6	cyclin-dependent kinase 6	1671.04	0.912		Expression below cutoff	51.24	ACGAACTAGGCAAAGACCTACTTCTGAAATGCCTGACGTTTAATCCAGCTAAAAGGATAT	62.9558	75.1878	52.7233	55.7154	64.3209	109.693	188.754	153.739
IVGNm14960	AK005640,BC051993,BC138538,BC138539,NM_010014,NM_177259,Y08379,Y08380,Y08381	5306	1665	1059481	1060718	15	0.001	0.314	uc008txu.1,uc008txv.1,uc008txw.1	NM_010014,NM_177259	Dab1	disabled homolog 1 isoform 1,disabled homolog 1 isoform 2	3842.53	0.947		Expression below cutoff	46.67	ATAAGCAGTGTGAACAAGCTGTGTACCAGACCATTTTGGAAGAGGATGTGGAAGATCCCG	197.083	268.699	170.882	130.365	156.64	101.143	75.0659	46.3246
IVGNm14962	AK137704,AK144202,BC140960,NM_010139,U07634,X76010,X78339	3907	2931	24232	28139	16	0.117	0.46	uc008voc.1	NM_010139	Epha2	Eph receptor A2	2900.71	0.937		No enrichment	56.95	ATCGAGAAGGTGGTACAGATGTCCAACGAAGACATCAAAAGGATCGGAGTGCGTCTTCCT	70.1759	58.9209	37.9251	37.1195	89.1718	114.212	110.512	126.292
IVGNm14966	AK142156,BC002082,BC089542,NM_010174,U02883,X14961	671	402	6046	6717	3	0.096	0.595	uc008uzd.1	NM_010174	Fabp3	muscle and heart,fatty acid binding protein 3	412.356	0.639	1202.2	No enrichment	51.77	GACAACACTAACTAGGGAGCTAGTTGACGGGAAACTCATCCTGACTCTCACTCATGGCAG	495.956	485.997	527.548	582.95	462.634	864.566	1366.9	2077.6
IVGNm14974	BC003822,BC046758,BC091763,J03952,J04632,NM_010358	1287	654	4430	5717	7	0.186	0.508	uc008qxx.1	NM_010358	Gstm1	mu 1,glutathione S-transferase	296.629	0.294		Cytoplasmic	53.61	GAGATACACCATGGGTGACGCTCCCGACTTTGACAGAAGCCAGTGGCTGAATGAGAAGTT	221.711	379.078	463.252	619.286	468.368	1347.46	1227.52	1208.74
IVGNm14980	AK156723,AK159452,BC003205,BC066019,M32490,NM_010516	2019	1142	987	3006	4	0.67	0.563	uc008rqq.1	NM_010516	Cyr61	cysteine rich protein 61	1547.76	0.767	24.3371	No enrichment	52.75	CCTTGTGGACAACCAGTGTACAGCAGCCTAAAAAAGGGCAAGAAATGCAGCAAGACCAAG	439.476	192.835	138.034	129.418	471.558	340.315	354.68	388.984
IVGNm15009	AB015189,AB015190,AF012430,AF047827,AF057524,AF069311,AK079335,AK089642,AK157850,AK166030,AK171641,BC145805,NM_011270	1466	1257	30123	31589	9	0.04	0.757	uc008vft.1,uc008vfu.1	NM_011270	Rhd	D antigen,Rh blood group	500.751	0.387	645.747	No enrichment	54.15	CCTGAGTCACCCTCAAGGGAAGATCAACATGGTTCACATCCACAATGCAGTGCTGGCAGG	265.81	57.4837	40.3775	59.7778	224.355	87.6821	226.87	490.845
IVGNm15012	AF087687,AK002721,AK012578,AK017279,AK168822,BC005590,NM_011309	672	282	2682	3356	2	0.158	0.42	uc008qct.1	NM_011309	S100a1	S100 calcium binding protein A1	417.796	0.65		Cytoplasmic	53.91	CAAACTGAACTTTCTGGCTTCCTGGATGTCCAGAAGGATGCAGATGCTGTGGACAAGGTA	126.786	160.63	202.224	296.958	132.435	95.5501	88.2599	97.2195
IVGNm15065	AJ133721,AJ242864,AK088714,AK131629,BC021147,BC050825,BC057340,BC060177,BC064826,NM_001163467,NM_001163468,NM_001163469,NM_013629	5646	2286	50586	56233	19	0.074	0.265	uc008qtz.1	NM_013629	Phtf1	putative homeodomain transcription factor 1	2556.3	0.79	306.849	Nuclear	45.93	ATGTATTGAAGCTGTCCACAAAGCTGTTAAAGGAGCTGGACACACCATTTAGACTCTATG	499.446	537.301	811.368	861.282	543.72	486.837	410.153	369.588
IVGNm15117	AF272947,AJ251820,AK018684,AK078908,AK143991,BC027754,NM_019545	2029	1062	16670	18699	8	0.1	0.522	uc008qqj.1	NM_019545	Hao3	hydroxyacid oxidase (glycolate oxidase) 3	722.977	0.603		Expression below cutoff	41.75	GAAGAACTCCACACTTGTATGGCCCTTTCAGGCTGCCGGTCAGTTGCTGAGATCAGTCCA	59.3464	52.3249	50.5585	88.9605	65.746	140.192	1518.15	2457.26
IVGNm15135	AF166266,AK028355,AK028815,AK031059,AK075764,AK076983,AK193495,BC031813,NM_020010	4353	1509	19671	24024	9	0.071	0.347	uc008wie.1	NM_020010	Cyp51	family 51,cytochrome P450	1604.38	0.893	444.039		45.21	GGATCTGCCTCCTTTAACTTACGACCAGTTGAAGGATCTGAATTTACTTGATAGATGCAT	383.256	362.485	305.223	285.232	467.748	378.796	676.071	834.642
IVGNm15152	AF220100,AF474247,AK006269,AK012070,AK014879,AK029752,AK029764,AK165415,BC013512,NM_001146001,NM_021517	2891	1557	38445	40801	9	0.046	0.441	uc008qoi.1,uc008qoj.1,uc008qok.1	NM_021517	Pdzk1	PDZ domain containing 1	1226.1	0.628		No enrichment	50.2	GGACAAAGAGGCAGAGAGCATCTATAGCCTGGCTCGGTTCTCTCCACTTCTTTACTGCCA	137.484	74.8068	26.6657	22.5705	81.1846	50.9396	153.705	301.023
IVGNm15165																		GGAACGAATCTGCCAGGAGAACAGACAGTGGAGTGGAGAGGTGGCAGTGTGCAGAGAGAA	153.769	66.8696	56.4193	64.2521	142.341	74.7422	138.328	212.3
IVGNm15228	AK016968,AK017257,AK039344,AK039602,AK048282,AK050927,BC020155,NM_025760	2741	741	40035	42776	6	0.035	0.27	uc008tmx.1,uc008tmy.1	NM_025760	Ptplad2	RIKEN full-length enriched library, clone:A330028I02 product:RIKEN cDNA 4933428I03 (Adult male spinal cord cDNA, clone:A330070G19 product:RIKEN cDNA 4933428I03).,Adult male spinal cord cDNA,protein tyrosine phosphatase-like A domain	1233.91	0.749	646.126	Nuclear	41.37	TTTACCCTCTGTGTGTTCTTGCTGAAGCATTCACCATCTATCAGTCACTGCCTTATTTTG	347.419	258.765	338.247	443.539	294.564	152.041	124.61	140.81
IVGNm15238	AK010888,AK011962,AK035425,AK134440,AK166835,BC014865,CT010267,NM_025968	2281	990	19385	21671	9	0.054	0.433	uc008szm.1	NM_025968	Ltb4dh	leukotriene B4 12-hydroxydehydrogenase	870.323	0.74	700.32	No enrichment	48.58	CTCCCGATGGTTATGATTGCTATTTTGATAATGTAGGTGGAGAGTTTTCAAACGCTGTTA	5091.95	2733.31	1517.7	1578.8	6852.88	3306.31	4217.16	6040.14
IVGNm15259	AK006187,AK007270,AK016011,BC048388,BC147079,BC147080,NM_026293	1177	918	24017	25194	7	0.047	0.607	uc008sfx.1,uc008sfy.1,uc008sfz.1	NM_026293	Spaca1	RIKEN full-length enriched library, clone:1700021A02 product:weakly similar to SPERM ACROSOME MEMBRANE PROTEIN SAMP32 [Homo sapiens], full insert sequence.,Mus musculus adult male testis cDNA,sperm acrosome associated 1	622.683	0.59		Expression below cutoff	44.9	GTATGGAAGCTTCTAAAGCCAGACCAACAACCTGTTATACTGACAAATGACTCAGCAGTC	56.5935	98.3004	374.195	402.587	75.3837	74.4246	151.202	104.896
IVGNm15262	AK011400,AK014718,AK018526,AK034718,AK154503,BC028639,NM_026343	5776	903	59226	61588	10	0.026	0.156	uc008sux.1	NM_026343	Stx17	syntaxin 17	1220.6	0.637	398.38		43.58	TGCTGAGTCCTGGGAAACCTTAGAAGCGGACTTAATTGAGCTGAGCCATCTGGTCACTGA	153.745	249.19	325.929	377.754	154.925	152.806	162.495	144.409
IVGNm15274	AK016743,AK163995,AY634284,BC051129,NM_026489	1518	1125	26484	27995	15	0.052	0.739	uc008qkb.1,uc008qkc.1	NM_026489	Hormad1	HORMA domain containing 1	1150.08	0.786		Cytoplasmic	36.03	GAGAAGTCTTCGTCAATTTAGGAAAACAATAAATGCACCTGAGTGTAGGTGACAAACAAG	20.6046	75.2612	399.497	596.752	23.618	47.6255	55.2598	44.0543
IVGNm15289	AK004148,BC089625,BC132636,BC132638,NM_026831	1276	1068	13871	15147	8	0.082	0.835	uc008qyt.1	NM_026831	Mybphl	myosin binding protein H-like	925.506	0.735		Expression below cutoff	55.72	GCATCCGTGGACTGTCGGGTGGATGTTAAAGCTCCTCATTAAGGCTGTCCTAAGAAGACA	25.5963	162.525	92.9585	98.5936	108.518	332.964	443.71	386.092
IVGNm15310	AK011725,AK012995,AK013038,BC048521,BC138926,BC138927,NM_027263	880	426	8322	9202	4	0.063	0.278	uc008vvt.1,uc008vvu.1	NM_027263	Apitd1	TAF9-like domain 1,apoptosis-inducing	249.816	0.433	253.294	No enrichment	54.6	GATCTCCGAGGTGACTTTTCGACAGTGCGAAAATTTTGCCAAAGACCTTGAAATGTTTGC	682.773	785.469	1156.33	1066.03	621.245	745.124	549.599	489.954
IVGNm15318	AJ401376,AK005096,BC109183,BC109184,NM_027402	2702	627	4832	7534	5	0.13	0.232	uc008uwe.1	NM_027402	Fndc5	fibronectin type III domain containing 5	1747.35	0.938	1110.81		53.49	GGTCATTGGCTTTGCCATCTCTCAGCAGAAGAAGGATGTGCGGATGCTCCGGTTCATTCA	601.372	744.69	900.226	1088.99	666.74	284.528	253.757	251.95
IVGNm15320	AK017557,AK089960,AK141459,AK154433,AK167595,BC031750,NM_027450	2019	462	19450	21417	5	0.06	0.229	uc008srf.1	NM_027450	Glipr2	GLI pathogenesis-related 2	830.801	0.507	1203.45	No enrichment	49.51	CAGCAGCCTGGTTTCACTTCAGGGACTGGGCACTTTACAGCCATGGTATGGAAGAATACC	123.778	66.6835	52.1592	52.642	115.987	148.477	175.649	196.245
IVGNm15364	AK014568,BC125432,BC132099,NM_028727	2271	2016	19888	22159	11	0.101	0.886	uc008vzf.1	NM_028727	Nol9	nucleolar protein 9	769.824	0.343	105.136	Expression below cutoff	53.68	ATTTCCATCCCACATTGTATTTTTCAGAACCAGCTTTGAATGGCAGAGTAGTGGTGAGAC	113.426	141.863	102.273	77.738	115.791	159.434	194	217.686
IVGNm15379	AK015229,AK030636,AK139097,AK146310,AK169364,BC038329,NM_029036	2804	1191	37639	38802	8	0.03	0.32	uc008uwf.1,uc008uwg.1,uc008uwh.1,uc008uwi.1,uc008uwj.1	NM_029036	S100pbp	RIKEN full-length enriched library, clone:5330440F01 product:RIKEN cDNA 4930429A08., clone:A730020N20 product:hypothetical protein, full insert sequence.,7 days neonate cerebellum cDNA,Adult male pituitary gland cDNA,S100P binding protein,S100pbp protein.	1171.18	0.843	123.494		42.06	GCAGAGATTGCTCCAGCAGCTCCACACAATATGACGTGTTCACTCTTGCCCTCTGAACAG	113.65	166.037	299.754	405.429	100.452	98.5595	103.605	122.741
IVGNm15403	AF108501,AF115852,AK132498,AK134192,AK161052,BC008147,BC039166,NM_030601	3636	2709	19282	22918	13	0.125	0.744	uc008rqa.1	NM_030601	Clca2	chloride channel calcium activated 2	1820.58	0.642		Expression below cutoff	43.4	CCCTGGCAAGGTTCTCGATAAGGGAAGAGCGCATAGATACATCATCAGAGTGAGCCAGCA	747.281	717.122	707.159	690.973	860.454	1625.76	1599.99	1408.23
IVGNm15441	AK007551,AK158383,BC006890,NM_001083916,NM_133707	2376	1191	10091	11828	3	0.142	0.473	uc008vcv.1,uc008vcw.1,uc008vcx.1	NM_001083916,NM_133707	1810019J16Rik	hypothetical protein LOC69073	1432.18	0.728		Expression below cutoff	59.94	GCCAGGAAACTGAGGCCGTATGGAGCCCCAGGGTACCCAGCCAGCCAAGACTCATCATTC	63.7638	109.009	169.31	168.7	63.6042	59.8371	74.9792	66.7799
IVGNm15445	AF513359,AK010660,AK154680,AK163587,AK170151,AK170440,BC004777,NM_001163256,NM_133754	3071	1125	26900	29971	8	0.069	0.174	uc008vos.1	NM_133754	Fblim1	filamin binding LIM protein 1	991.782	0.423		No enrichment	53.46	GAACCAGGTGTACTGTGTGGCTGATTTCTACAGGAAATTTGCCCCCGTGTGCAGCATCTG	157.705	96.2755	73.1141	74.7046	178.954	185.478	176.639	173.059
IVGNm15461	AK136602,AK154599,AK166253,BC009087,NM_133888	1929	1371	22281	24210	7	0.078	0.473	uc008vbs.1	NM_133888	Smpdl3b	acid-like 3B,sphingomyelin phosphodiesterase	834.688	0.44	1007.25	No enrichment	53.79	AGCTTCCGAATGTTCTATGACAACACAGGTGCCCCCATAAACGTCATGTTTCTCACACCC	789.94	1073.32	1272.37	1029.06	551.321	506.978	364.349	390.654
IVGNm15469	AB016768,AK132277,BC138831,BC138833,NM_138683	1834	798	20836	22670	5	0.078	0.433	uc008urn.1	NM_138683	Rspo1	thrombospondin type 1 domain containing	1098.89	0.626		Expression below cutoff	59.65	TAACAGCACCATGGAGTGCGGCAGTCCTGCACAATGTGAAATGAGCGAGTGGTCCCCGTG	672.613	886.602	1019.2	1060.13	428.791	220.282	201.714	197.538
IVGNm15481	AK029398,AK041195,AK049484,AK161317,BC024110,NM_144902	4027	981	37456	41483	8	0.042	0.243	uc008rcp.1	NM_144902	Slc35a3	solute carrier family 35	1684.66	0.756	478.85	Nuclear	41.18	CAACTGACGTGGATAGTTGTTGCTCTGCAGGCACTTGGAGGCCTTGTAATAGCTGCTGTC	82.2946	105.503	167.913	230.115	93.0899	102.995	139.023	108.69
IVGNm15499	AY083352,BC019483,NM_145953	1801	1197	29015	30816	11	0.053	0.663	uc008rvj.1	NM_145953	Cth	cystathionase	1174.69	0.675	560.737	No enrichment	44.25	CAATCCCCGGGTAGAAAAGGTTGTTTATCCTGGGCTACCCTCTCACCCTCAGCATGAGCT	255.18	308.181	319.814	341.154	282.805	167.014	126.274	139.019
IVGNm15541	AK030344,AK034820,BC086686,BC087879,BC141040,NM_172474	3722	840	16175	19897	5	0.058	0.226	uc008ruo.1	NM_172474	Tyw3	tRNA-yW synthesizing protein 3 homolog	707.178	0.576	54.5044	No enrichment	48.23	TGGAGGAAAACAAGAGAAGAATTGGGAGGTTTTATAACTACCTACAACATGCTCTCAAAC	135.333	169.303	152.628	137.877	154.918	214.229	330.347	330.821
IVGNm15545	AK132716,BC031572,BC040387,NM_172525	5090	3801	57738	62828	22	0.081	0.648	uc008reh.1,uc008rek.1	NM_172525	Arhgap29	Rho GTPase activating protein 29	3459.13	0.712		No enrichment	42.46	CTATGAAACCACTCTTTTTTTCTTCAAAGGAAGATATCCGTAGTTCAGATTGTGAGAGCA	134.886	164.436	195.563	214.381	126.94	68.3271	55.3724	54.3461
IVGNm15551	AK049305,AK052595,AK128929,AK155930,AY553221,BC027369,BC106095,BC127163,BC152540,BC167209,NM_172689	4943	2778	31106	36049	17	0.075	0.401	uc008she.1,uc008shf.1	NM_172689	Ddx58	DEAD/H box polypeptide RIG-I	1884.96	0.735		Expression below cutoff	46.49	GCGCTCTTCCTGTACACATCACATTTGCGGAAATACAACGATGCACTCATCATCAGTGAG	53.1316	171.029	93.1451	61.8673	56.501	129.618	242.998	201.885
IVGNm15589	BC019122,NM_175666	1508	378	7770	9278	1	0.163	0.239	uc008qmp.1	NM_175666	Hist2h2bb	H2bb,histone 2	356.492	0.723	122.313	No enrichment	54.26	CATCTAAGGCTATGGGAATCATGAATTCCTTCGTGAACGATATCTTCGAGCGCATCGCAG	216.178	163.152	153.382	137.749	175.272	243.156	262.268	312.21
IVGNm15618	AK052867,NM_177860,NR_037975	1665	339	16963	18628	3	0.089	0.202	uc008rmv.1	NM_177860	EG329763,Gm5105	hypothetical protein LOC329763	478.238	0.287		Expression below cutoff	48.17	CCTTTGTCTCTTCCAGCCTGGATCTGTGGGAAGATGGATGTGTTTGGTGCTGATGCTGCA	1912.73	1405.14	1147.72	1436.76	2443.47	1177.89	342.228	274.313
IVGNm15655	BC037095,BC049790,NM_199305	1893	1479	18674	20484	9	0.088	0.597	uc008uya.1,uc008uyb.1	NM_199305	Tmem39b	based on BLAT search., clone:Y2G0127D14, reference:ENSEMBL:Mouse-Transcript-ENST:ENSMUST00000066336, strand:plus,Mus musculus cDNA,transmembrane protein 39b	1802.15	0.952	187.253	No enrichment	55.84	CCCTCCGATGTCTCCCACTTCCGCTTCCATTTCTTTTTCAGCAACCCCCTGCGGATCCTC	315.61	293.166	245.783	223.465	327.276	340.688	427.071	491.815
IVGNm15718	BC104362,NM_001038697	733	531		733		1	0.724	uc009spn.1	NM_001038697	EG434729	heavy polypeptide-like,ferritin	123.93	0.169	209.398	Expression below cutoff	52.93	CCTGATATTTATGTTGGTTTTGAAGCAAAGTTCACTCATTTTCGGTTTCTGATGGACTGT	407.599	533.315	722.401	501.129	258.462	405.226	2261.97	3654.66
IVGNm15731																		ACAGAATATCTTGATAAACGAGCAGTCGGCAGAGCTTGTGCACATAGACCTGGGAGTGGC	199.015	306.504	455.964	466.547	187.94	267.082	199.055	201.629
IVGNm15746	AK076278,NM_007730,U25652	11659	9183	108029	119688	65	0.083	0.415	uc009qus.1,uc009qut.1	NM_007730	Col12a1	RIKEN full-length enriched library, alpha 1, clone:4632409D22 product:procollagen, full insert sequence., type XII,Mus musculus 0 day neonate skin cDNA,procollagen	10014.4	0.893		No enrichment	48.05	AAAAGGTGATAGGGGAGACATCGCTTCCCAGAACATGATGCGAGCGGTTGCAAGACAAGT	86.5885	259.902	190.144	191.132	70.288	28.0685	22.8337	32.2741
IVGNm15755	AK008113,AK012266,AK027977,BC004620,BC004703,NM_007898,X97755	1741	697	6441	8182	4	0.11	0.793	uc009soi.1	NM_007898	Ebp	phenylalkylamine Ca2+ antagonist (emopamil)	584.451	0.586	571.195	No enrichment	50.89	ATTCCAAGGGAGATAGCCGATATATCCTTAGTGACAGCTTCGTCGTCTGTATGGAGACTG	556.925	506.325	385.416	328.556	429.805	464.404	575.638	694.855
IVGNm15762	AK004879,AK148115,BC099518,BC132173,BC132175,D43689,D43690,L29123,NM_007996	2736	567	19366	20240	3	0.033	0.182	uc009plo.1,uc009plp.1	NM_007996	Fdx1	ferredoxin 1	423.27	0.536	229.059		43.05	TGAGAACAACTTAGATATCGATGGGTTTGGTGCGTGTGAGGGAACGTTGGCTTGCTCTAC	3286.66	4329.76	4530.63	4567.35	3333.78	4231.79	12502.9	15576.3
IVGNm15783	AK177474,AK203441,AK219498,BC026051,NM_008483	5540	5400	5045	10585	32	0.422	0	uc009rpr.1	NM_008483	Lamb2	beta 2,laminin	4347.24	0.994		No enrichment	58.92	AACTTATCCAGAATGTGAAAGACTTCCTCAGCCAGGAGGGAGCCGATCCTGACAGTATTG	746.777	776.658	1620.15	2238.93	649.542	635.31	717.235	859.349
IVGNm15794	AK013048,AK132772,BC046624,D14849,NM_008613	1923	1476	18253	20190	9	0.086	0.356	uc009qpx.1	NM_008613	Mns1	meiosis-specific nuclear structural protein 1	1122.46	0.652	442.51	No enrichment	47.93	GGAGAAGGACGCCATGAAGTATGAGCAGATGAAACGTGATGCGGAGATAGAAAGGATCAT	853.825	1132.94	840.638	803.04	775.663	1101.1	1819.89	2406.39
IVGNm15815	AK146465,BC012710,D86217,NM_009060,U28937	1605	897	10696	12301	6	0.097	0.559	uc009std.1	NM_009060	Rgn	regucalcin	768.163	0.654		Expression below cutoff	41.74	GAGGCAGCCTGATGCTGGTAACATTTTCAAGATAACAGGTCTCGGAGTCAAAGGAATTGC	65.0479	166.846	120.999	169.32	243.716	401.713	212.873	121.218
IVGNm15846	AK028271,AK049652,BC019439,BC046314,D21253,D31963,NM_009866,X77557	4216	2388	147901	152117	12	0.021	0.566	uc009mzu.1	NM_009866	Cdh11	cadherin 11	3657.93	0.965		No enrichment	44.7	CGACACAGCCAATGGACCAAGATTTATCTTCAGCCTACCCCCTGAAATCATGCACAACCC	453.294	329.707	262.832	292.124	490.575	562.455	736.933	677.707
IVGNm15872	AF039892,AK043210,AK135555,BC008277,NM_010332	3643	1281	57781	61424	7	0.015	0.352	uc009mhv.1	NM_010332	Ednra	endothelin receptor type A	1473.99	0.993		No enrichment	46.91	GGATAAGAACCGGTGTGAACTGCTCAGCTTCTTGCTGCTAATGGATTACATCGGCATTAA	61.2027	46.5024	38.4299	45.3667	76.2258	102.276	153.066	146.796
IVGNm15915	AK002880,AK077235,BC003795,L41154,NM_011526,U36588	1426	603	4845	6271	4	0.181	0.423	uc009pgs.1	NM_011526	Tagln	transgelin	898.878	0.733		No enrichment	51.12	AACTACCGTGGAGATCCCAACTGGTTTATGAAGAAAGCCCAGGAGCATAAGAGGGACTTC	329.544	63.0341	93.6864	252.359	239.408	136.524	416.299	595.751
IVGNm15948	AK045283,AK144397,BC065787,M31552,NM_013496,X15481,X15789	752	411	7620	8313	3	0.061	0	uc009prp.1	NM_013496	Crabp1	cellular retinoic acid binding protein I	440.299	0.61		Cytoplasmic	56.44	GAGAGCTGGCCAACGATGAGCTAATCCTGACATTTGGCGCCGATGATGTGGTGTGCACAA	795.724	525.653	696.324	677.925	733.06	308.361	193.802	218.238
IVGNm15950	AK007983,AK011040,AK018727,AK154954,BC027262,BC036990,NM_013602,S62785	1085	396	697	1101	2	0.211	0.362	uc009mvw.1,uc009mvx.1	NM_013602	Mt1	metallothionein 1	163.464	0.79		No enrichment	52.86	GAACTGCAAGTGCACCTCCTGCAAGAAGAGCTGCTGCTCCTGCTGTCCCGTGGGCTGCTC	2408.31	2141.89	2564.61	3490.3	2030.47	1616.17	1245.52	1418.04
IVGNm15961	AF133700,AF461090,AF461091,AF461092,AK053891,BC055736,NM_001166273,NM_013884	4766	2367	15004	18794	4	0.097	0.307	uc009rtr.1,uc009rts.1,uc009rtt.1,uc009rtu.1	NM_013884	Cspg5	Chondroitin sulfate proteoglycan 5 precursor (Neuroglycan C) (Acidic leucine-rich EGF-like domain-containing brain protein).,chondroitin sulfate proteoglycan 5	1985.1	0.734			53.51	ACTGAGAATACCAAGCTGCGGAGGACCAATAAATTCCGGACCCCATCTGAGCTCCACAAC	24.6181	97.7831	253.878	190.72	48.558	256.4	163.541	140.863
IVGNm15967	AF142630,AK050693,AK078340,BC024852,BC061130,NM_013932	1692	1452	14948	16640	11	0.092	0.656	uc009otf.1	NM_013932	Ddx25	DEAD (Asp-Glu-Ala-Asp) box polypeptide 25	1489.77	0.936	672.823	No enrichment	49.11	CTCGGTGAAAACCTTTGAAGAGCTACGGCTAAAAGAAGAATTACTAAAAGGGATTTATGC	35.9148	48.0941	89.4983	84.8561	42.3361	54.7211	121.846	226.224
IVGNm15976	AB035420,BC139440,BC139441,NM_033607	1162	702		1162		1	0.602	uc009qbq.1	NM_033607	Uchl4	ubiquitin carboxyl-terminal esterase L4	470.244	0.501	332.388	No enrichment	40.96	GTGGAACGATTGGACTAATCCATGCCATTGCAAACAACAAAGACAAGGTGCACTTTGAAT	2131.18	2630.92	3361.77	3476.24	2316.16	2361.85	2018.37	1575.91
IVGNm15979	AF002283,AK016447,AK078421,BC070418,NM_016798	1578	948	32484	34062	6	0.043	0.496	uc009lpl.1	NM_016798	Pdlim3	PDZ and LIM domain 3	914.731	0.612	408.051	No enrichment	52.24	CTCTGTGACAAGTGTGGGAGTGGTATTGTAGGTGCTGTCGTCAAGGCCCGGGATAAGTAC	77.2411	116.853	81.1011	128.505	90.6996	399.003	1229.36	2241.73
IVGNm15982	AB028049,AB028050,AK034696,AK159662,BC022572,NM_016911	2456	1419	77481	79685	9	0.015	0.557	uc009sqc.1,uc009sqd.1	NM_016911	Srpx	X-chromosome,sushi-repeat-containing protein	1566.46	0.908		Expression below cutoff	45.81	GGAACTTGCAAGTTTCGAGTTAAAGTAAGAGTCAGACGTTGTGGCAAGCTCAATGCCCCA	84.4131	74.3293	64.173	75.1201	88.699	78.0571	131.984	127.244
IVGNm15989	AK041248,AK141214,AK146234,AK146370,AK168180,AK168208,AK190567,BC065144,NM_018736,U58987,U60318	3004	2121	46788	49711	19	0.048	0.636	uc009ofc.1,uc009ofd.1	NM_018736	Mre11a	meiotic recombination 11 homolog A	1825.63	0.959	592.332	Nuclear	46.5	TCGTAAAGCAGTATTTCCAAACTGCAGAGAAGAATGTTCAGCTCTCGCTGCTGACAGAAA	104.646	141.584	208.492	240.22	134.857	130.955	116.716	105.3
IVGNm16007	AF084466,AK077271,AK087473,AK159550,BC057138,NM_019662	1575	921	1681	3256	4	0.375	0.576	uc009naz.1	NM_019662	Rrad	Ras-related associated with diabetes	946.05	0.857	120.463	No enrichment	58.48	GCGTCACTATTGGTCTATGACATTTGGGAACAGGATGGGGGCTGCTGGCTGCCTGGCCAC	115.148	152.33	190.952	261.122	107.875	117.93	519.267	1511.68
IVGNm16029	AF121081,AK028984,AK031045,AK079414,AK079823,AK220151,BC038000,BC063326,NM_001145960,NM_020258	4436	1518	22211	26590	18	0.08	0.342	uc009ouk.1,uc009oul.1	NM_020258	Slc37a2	solute carrier family 37 (glycerol-3-phosphate	1574.42	0.652			50.97	AGTTTCCTGGGGGCACTCAGAATTCCGGGAGTGATCGAGTTCTCTTTATGTCTGCTCTTT	106.615	113.752	90.0608	139.846	81.7529	41.6329	32.387	44.0742
IVGNm16055	AB032010,AK003888,AK018354,BC042579,BC051127,NM_022004	1792	282	24186	25975	7	0.058	0.156	uc009pfs.1,uc009pft.1	NM_022004	Fxyd6	FXYD domain-containing ion transport regulator	564.754	0.315		Expression below cutoff	56.53	TCTTCTCCGTTGGGATACTTCTCATCCTCAGTCGCAGGTGCAAGTGCAGTTTCAATCAGA	691.13	579.801	450.197	532.061	814.276	1480.2	1050.7	927.584
IVGNm16083	AK005646,AK019594,AK077005,AK077718,AK134906,AK150818,AK151951,AK165322,AK186459,BC003428,NM_024184	1785	611	12903	14688	3	0.028	0.339	uc009mlk.1	NM_024184	Asf1b	anti-silencing function 1B	641.352	0.91	278.27	No enrichment	51.85	CCCTGCAGGAAGGCATATGTTCGTCTTTCAGGCTGATGCCCCAAACCCATCCCTCATTCC	653.089	648.924	1573.05	1751.47	743.999	763.226	749.083	682.163
IVGNm16087	AK003175,AK179259,AK190148,BC026720,BC132035,BC132037,BC145307,M22479,NM_001164249,NM_001164250,NM_001164252,NM_001164253,NM_024427	1702	855	24919	26621	8	0.035	0	uc009qfo.1,uc009qfp.1	NM_024427	Perq1,Tpm1	RIKEN full-length enriched library, alpha, beta, clone:0610007B22 product:tropomyosin 2, full insert sequence.,Mus musculus adult male kidney cDNA,tropomyosin 1	1207.54	1.013	1164.83	No enrichment	52.91	AAATTGGAGAAAAGCATTGATGACTTAGAAGAGAAAGTGGCCCATGCCAAAGAAGAAAAC	2281.72	1628.92	1442.19	1560.82	2520.52	3639.98	3767.21	3054.84
IVGNm16100	AK005090,AK005441,AK010570,AK045059,AK146684,AK151135,AK154682,AK169017,BC006802,NM_025436	2766	884	14045	15434	5	0.086	0.187	uc009lux.1	NM_025436	Sc4mol	sterol-C4-methyl oxidase-like	985.812	0.522	211.682	Nuclear	41.41	TACATTCATAAAGTCCATCACGAGTTTCAGGCTCCATTTGGAATCGAAGCAGAATACGCA	1032.31	1108.28	865.766	770.825	1352.19	1307.12	2666.84	3068.87
IVGNm16111	AF285582,AK006285,AK014896,AK017776,BC048458,BC061081,NM_025687	1002	372	3504	4507	4	0.15	0.368	uc009pjs.1,uc009pjt.1	NM_025687	Tex12	testis expressed gene 12	426.219	0.627		Expression below cutoff	34.45	CTGATGTTGTCTACATATGCAAAGATTTTAAGTGAAAGAGCAGCAGTAGATGCATCTTAC	27.8628	135.581	1837.17	2679.65	22.3053	96.6846	276.34	511.088
IVGNm16124	AK011114,AK016073,AK042884,BC120702,BC120704,BC145014,NM_001164614,NM_025977	1545	1233	6871	8402	12	0.17	0.556	uc009omx.1,uc009omz.1	NM_025977	2510048L02Rik,Ccdc159	hypothetical protein LOC67119	751.407	0.517		No enrichment	55.96	TGCAGAAAACTCAGGTGAAGTGCCGCAAGGTTCTTACCAAGATGAAGCAGCAGGCATACG	166.194	174.626	166.398	175.561	170.353	92.9637	79.3284	77.5893
IVGNm16149	AB283026,AK010266,AK010809,AK133554,AK135950,AK136199,AK145510,BC062245,DQ238107,NM_026480	1966	497	479	2445	2	0.508	0.25	uc009quh.1	NM_026480	2410146L05Rik	hypothetical protein LOC67968	192.235	0.099		Cytoplasmic	44.78	GGCACAAAGAAAACGAACTCCAAAGAGCTGTGAAGGTGAAAGAAGTTGAAGAGTTCTTGA	133.904	283.062	165.152	93.3275	111.008	307.582	461.432	315.636
IVGNm16167	AK004179,AK132625,BC039803,BC058275,NM_026840	1548	1125	63005	64553	5	0.022	0.488	uc009lni.1	NM_026840	Pdgfrl	platelet-derived growth factor receptor-like	925.607	0.633		No enrichment	51.1	TCAGTCAAGTATCAGCTGCTCTATGTAGAGGTTCCTAGTGGCCCTCCATCAACAACCATC	185.383	125.438	111.28	216.218	228.351	257.355	248.299	249.941
IVGNm16182	AK010292,AK146518,BC038158,NM_027187	2044	906	7358	9402	7	0.117	0.442	uc009mok.1	NM_027187	Rnaseh2a	large subunit,ribonuclease H2	687.896	0.623	326.677	Cytoplasmic	50.8	AAGGAGGCAGAAGATGTCATTTGGGAGGACTCAGAAGCTGAGGAGGATCCTGAAAGACCG	2406.66	2172.68	1556.29	1223.31	2527.92	2642.52	2466.56	2512.24
IVGNm16200	AK005035,BC021390,NM_027918	2275	2103	35493	37768	16	0.06	0.923	uc009rgk.1	NM_027918	1300017J02Rik	hypothetical protein LOC71775	901.366	0.4		Expression below cutoff	52.83	GATGGATAACTTTAGACAGTGCTTGTCCTCTGAACTGCTGGATGCCTGCACATTTCATAA	557.674	373.154	211.969	277.578	616.203	1291.46	1412.81	1413.56
IVGNm16203	AK005954,AK082833,AK167332,BC094628,BC132534,NM_001168244,NM_001168246,NM_027954,NR_031759	1230	531	14579	15336	4	0.047	0.215	uc009mnv.1,uc009mnw.1	NM_027954	Syce2	synaptonemal complex central element protein 2	409.836	0.534		Nuclear	58.12	TACAAGGACCTATGTGTCCAGTCTGAGGTTCCCACTTGCGAAGAACAGAATTACAAAGAT	4566.58	8246.54	14579.2	20100.9	4154.13	6547.14	5268.76	3963.43
IVGNm16239	AK015293,BC075658,NM_001163752,NM_029045	2389	1803	22171	24560	8	0.093	0.71	uc009mmc.1,uc009mmd.1	NM_029045	4930432K21Rik	hypothetical protein LOC74666	224.98	0.095			56.01	ATGCCCTGGATGCCACTAACATGGAGCAGGGTTTTCCTTCAGGGAGTATGCCAGACCTTG	144.049	264.654	797.99	945.107	127.02	195.294	266.254	263.69
IVGNm16259	AB206786,AK006582,AK046081,BC156837,NM_028500,NM_029782	1670	1140	17926	19596	8	0.06	0.595	uc009mfw.1,uc009mfx.1	NM_028500,NM_029782	Calr3	calreticulin 3 isoform 1,calreticulin 3 isoform 2	740.744	0.622		Expression below cutoff	48.09	TTTGGCAAGGCCACCTGGGGAGAAACTAAGGGTCCAGAAAAGGAGATGGATGCCATACAG	50.298	49.6595	95.5121	139.524	60.8898	59.9942	63.061	52.7232
IVGNm16283	AB050554,AK054103,AK129179,BC057322,NM_053178	2775	2166	54114	56889	13	0.047	0.779	uc009prj.1	NM_053178	Acsbg1	acyl-CoA synthetase bubblegum family member 1	1630.36	0.59		No enrichment	55.46	GGAAGTTCCTGTCCATGCTGCTAACCCTGAAGTGCACGCTGGACCCAGAGACGTCTGAGC	183.334	788.705	952.037	1088.82	177.963	1326.54	3427.26	4917.35
IVGNm16338	AK004959,AK033705,AK133631,BC002282,BC003289,NM_001205157,NM_001205158,NM_138303,NR_038062	2092	939	2248	4150	9	0.456	0.192	uc009olx.1,uc009oly.1,uc009olz.1,uc009oma.1	NM_138303	Yipf2	RIKEN full-length enriched library, clone:1300010K09 product:RIKEN cDNA 1300010K09 gene, full insert sequence., member 2,Mus musculus adult male liver cDNA,Yip1 domain family	959.808	0.499		No enrichment	54.75	TACTCACTCTTTGTCTTCATCCCTACTGTGGTCCTGTGGCTTATCCCAGTGCAGTGGATA	320.872	311.146	565.196	704.214	319.684	284.885	345.069	339.248
IVGNm16388	AB036746,AB036747,AB036748,AB036749,AK010405,BC027292,BC032284,NM_016913,NM_023638,NM_145907,NM_145908	2627	1412	11319	12650	14	0.105	0.751	uc009soj.1,uc009sok.1,uc009sol.1,uc009som.1,uc009son.1	NM_016913,NM_023638,NM_145907,NM_145908	Mporc-b,Porcn	complete cds.,Mus musculus Mporc-b mRNA for porcupine-B,porcupine homolog isoform Mporc-a,porcupine homolog isoform Mporc-b,porcupine homolog isoform Mporc-c,porcupine homolog isoform Mporc-d	1749.88	0.918		Expression below cutoff	55.23	GAACCTGCCCATGTCTTATTGGTTAAATAATTATGTTTTCAAAAATGCCCTTCGCCTGGG	247.664	411.178	302.282	149.352	124.825	73.5737	74.7978	77.7023
IVGNm16396	AF481144,AK045168,BC150686,NM_146227	1455	1317	5207	6662	4	0.207	0.571	uc009rva.1	NM_146227	Tsp50	testes-specific protease 50	273.49	0.191		Expression below cutoff	61.03	GCCTCGGACAACAACAGGGAGGAGTTCTGCTATGAGATAACTGGCGAGCCCCTGGTCTGC	37.5492	29.5279	259.482	472.62	72.1886	46.5385	70.5549	112.554
IVGNm16444	AK028688,AK033522,AK080687,AK133567,AK144089,BC026599,BC057630,BC089162,NM_172753	4223	1590	374423	378342	10	0.007	0.288	uc009lwf.1,uc009lwg.1	NM_172753	4732435N03Rik	RIKEN cDNA 4732435N03	1680.5	0.469		No enrichment	46.79	TCAACACTTGTAGGCTGAACACACAGCCAGGGAAGAAGGTATTTTATCCGGTTCTGTTCA	107.474	223.704	207.507	214.754	75.298	55.5672	39.9366	32.2668
IVGNm16462	AK004337,AK078642,AK146612,AK155052,AK164457,BC029100,NM_173740	4067	1581	63973	68021	15	0.029	0.315	uc009ssa.1	NM_173740	Maoa	monoamine oxidase A	1269.01	0.548		No enrichment	40.55	GAACGACTTGCTAAACTACATAAAGACATAAGGAAGAGGAAAATCTGTGAGCTGTATGCC	352.802	358.641	425.441	617.566	383.862	278.773	291.562	259.774
IVGNm16475	AK129346,AK185267,BC100572,BC100573,NM_175162	4619	2589	162985	166399	4	0.021	0	uc009lqw.1,uc009lqy.1	NM_175162	Stox2	storkhead box 2	3378.66	0.994	337.241	Expression below cutoff	57.61	TCTGCAGCTGTAGAGATCACTAATCTGGACTGCACTCGGGAGAGCCTGGCTTCCAACACA	473.67	395.541	180.097	139.245	444.816	891.273	603.868	723.888
IVGNm16523	AK018284,AK030662,AK046533,AK136296,BC117761,BC127156,NM_178395	3369	1101	84899	86424	13	0.018	0.323	uc009lmo.1,uc009lmp.1	NM_178395	Zdhhc2	DHHC domain containing 2,zinc finger	1515.35	0.896	3669.33		41.89	AGAAATACTGGCTGTTACCAGTATTTTCAAGTCAAGGTGATGGCTGTTCCTTTCCAACTT	301.302	248.03	206.336	166.148	342.262	392.944	396.024	394.74
IVGNm16548	AK002738,AK003314,AK009723,AK019570,AK028227,BC022592,BC061069,NM_183358	1734	669	1467	3201	1	0.286	0.384	uc009mnj.1	NM_183358	Gadd45gip1	gamma,growth arrest and DNA-damage-inducible	850.754	0.723	191.191	Cytoplasmic	56.55	GGCCTTGGAGGCAAGGCGCCAAGCCAGGGAGCAGCGTATCGCAGAGTGCATGGCCAAGAT	846.947	996.69	714.677	603.288	854.601	1164.79	1430.36	1494.18
IVGNm16550	AB095973,BC119513,NM_194059	730	537	2090	2820	1	0.252	0.732	uc009mme.1	NM_194059	Nanos3	nanos homolog 3	353.777	0.5		Expression below cutoff	56.3	GAGGAGAAGCAGCAGCAGGTGTCTATGCAGGTTCCAAAAGTGGCAGGAAGCCCCCTGGAC	73.0469	79.0796	40.8061	34.5252	72.2638	99.7518	347.168	476.311
IVGNm16555	AK004494,BC027666,NM_197988	734	333	25047	25781	3	0.026	0.266	uc009nre.1	NM_197988	1190005I06Rik	RIKEN cDNA 1190005I06	224.748	0.306	278.481	Cytoplasmic	61.99	GGGCTTTCCCGGGATTCTAACAAGCAAGTCTGGATGGATGAGCTGGGGTCTTATCAAGAC	78.1412	90.0189	88.2455	98.9389	75.0587	50.4784	49.7367	44.6006
IVGNm16557	AB041799,AF079565,AK138799,AK185026,AY255637,AY255638,AY255639,AY255640,BC017517,NM_016808,NM_198091,NM_198092	3867	1857	24758	28607	13	0.075	0.368	uc009pbn.1,uc009pbo.1,uc009pbp.1	NM_016808,NM_198091,NM_198092	Usp2	ubiquitin-specific protease 2 isoform Usp2-45,ubiquitin-specific protease 2 isoform Usp2-69	2726.09	1.01		No enrichment	55.47	CCAGAGGTTCCCAAAGATCTTGGTGCTCCACCTGAAGCGATTCTCAGAATCCAGGATACG	105.328	134.021	169.93	123.254	88.0514	118.037	248.072	361.948
IVGNm16563	AK033263,AK042915,AK122216,AK136004,AK154829,BC043094,NM_001145896,NM_001145897,NM_198671	6695	3669	85817	92512	15	0.072	0.482	uc009nqz.1,uc009nra.1,uc009nrb.1,uc009nrc.1	NM_198671	Gse1	genetic suppressor element 1	3783.27	0.709	96.2599		57.95	ATCTTTGAAGCTTACCAGGAACACATAGAAGAGCAAAACCTGGAGCGGCAGGTGCTGCAG	46.6996	66.855	58.972	38.6583	40.3915	67.1481	117.718	106.678
IVGNm16585	AK017728,AK160220,AK178089,BC060253,BC080777,NM_001004361,NM_001142697	3773	888	28812	30412	6	0.029	0.198	uc008ehf.1	NM_001004361	5730494M16Rik	hypothetical protein LOC66648	826.667	0.854		Expression below cutoff	42.98	ACCAGCTATGGCATTAGCCCACAGGCCAAGCAATGGTTCAGTATGTACAAACCCATCACC	448.779	470.176	1217.48	2045.21	477.791	461.406	541.901	666.922
IVGNm16663	AB017817,AB017818,AK007630,AK089093,AK131763,AK139306,AK149910,AK170467,AK194916,BC002043,CT010218,NM_001111099,NM_007669,U09507,U24173	2010	480	7801	9737	2	0.123	0	uc008bsg.1,uc008bsh.1	NM_007669	Cdkn1a	cyclin-dependent kinase inhibitor 1A (P21)	608.177	0.636	307.238	No enrichment	54.47	GGCCGAAAACGGAGGCAGACCAGCCTGACAGATTTCTATCACTCCAAGCGCAGATTGGTC	1249	1100.7	767.335	648.462	615.806	260.222	266.212	255.144
IVGNm16678	AK139916,AK145446,AK145838,AK148087,AK150455,AY282796,AY282797,AY282798,AY282799,BC013562,BC052448,M74515,NM_008065	4986	1365	24189	28655	10	0.062	0.157	uc007ztj.1,uc007ztk.1,uc007ztl.1	NM_008065	Gabpa	alpha,GA repeat binding protein	2798.1	0.96	279.764	Nuclear	41.81	CTATGAGAAACTTAGCCGTGCATTACGGTATTATTATGATGGGGACATGATTTGTAAAGT	423.556	502.708	518.571	509.494	403.562	423.411	296.719	244.498
IVGNm16684	AY302212,AY302213,AY302214,AY302215,AY302216,AY302217,BC144938,BC150676,NM_008204	1528	1029	1276	2679	4	0.435	0.948	uc008cmz.1,uc008cna.1	NM_008204	H2-M2	M region locus 2,MHC class Ib antigen.,histocompatibility 2	550.218	0.512		Expression below cutoff	47.71	AGTGGGAAATGAGACTCTACTGCGCACAGAGCCCCCAAAGGCATATGTGACCCATCACCC	124.773	98.591	371.549	635.47	112.978	69.588	69.5642	101.303
IVGNm16710	AK002508,BC057993,NM_008738,U78109	1037	588	5183	6223	2	0.162	0.315	uc008ddc.1	NM_008738	Nrtn	neurturin	701.369	0.676		Expression below cutoff	73.01	CTGACCGGGTCATCTGGAGCCCGTGGCAGGCCGAGGCCCAGGATGAGGCGCTGGAAGGCA	205.251	204.76	283.443	288.543	132.383	121.201	78.5823	80.576
IVGNm16713	AK077665,AK148328,AK170596,AK170871,AK172320,BC055030,L09192,M97957,NM_001162946,NM_008797	4148	3537	107133	111281	20	0.034	0.53	uc008gaf.1,uc008gag.1	NM_008797	Pcx	pyruvate carboxylase	3553.36	0.909	3154.89		57.71	ATCCATTCTGGTTAAAGACACCCAGGCCATGAAGGAGATGCACTTCCATCCCAAGGCTTT	615.451	713.563	1442.04	2194.56	603.402	759.027	754.783	939.855
IVGNm16759	AF161699,AK009047,BC027530,NM_009694	1218	672	12280	13498	2	0.083	0.209	uc008cxx.1	NM_009694	Apobec2	apolipoprotein B editing complex 2	740.565	0.615		No enrichment	52.22	AAGTAGGCAACAGAGCTCGGCCTTCCAGTTTTACCTGCTGCCACTCAGAGCAATGACCCG	70.8341	66.824	41.0306	46.2886	60.8989	174.867	112.068	79.3305
IVGNm16805	AK089110,AK132252,BC052729,BC058392,M35153,NM_010721,X16705	2843	1767	42769	45610	10	0.049	0.398	uc008eyt.1	NM_010721	Lmnb1	lamin B1	2383.53	0.871	214.961	No enrichment	53.27	GTGAAGGTTATATTGAAGAATTCTCAGGGAGAGGAGGTTGCTCAGAGAAGCACAGTCTTC	698.131	632.121	373.333	348.704	841.285	929.423	845.861	648.142
IVGNm16852	AF140673,AK044746,AK082475,BC138619,BC138620,NM_011782	8104	2793	34865	42969	7	0.067	0.344	uc007ztw.1	NM_011782	Adamts5	a disintegrin-like and metalloprotease	3677.1	0.826		No enrichment	44.55	ACAGGCTACTATGTGGTCTTTTCTCCAAAGGTTACGGATGGGACTGAATGCAGGCCGTAC	126.902	79.9895	40.4494	47.5632	125.963	167.16	204.394	325.146
IVGNm16859	AK146993,BC001992,NM_011950,U81823	1370	1127	8000	9370	11	0.143	0.801	uc008bro.1	NM_011950	Mapk13	mitogen activated protein kinase 13	1057.07	0.787		No enrichment	57.7	AGAAACTCAGCGTGGACGAATGGAAACAACACATCTACAAAGAGATCTCAAACTTCAGTC	881.371	1503.05	1061.17	1029.6	1592.95	5057.74	4343.12	3691.24
IVGNm16876	AF107352,AF146227,AK132626,BC141113,BC145406,BC145407,NM_001146215,NM_013600	2886	2499	15444	18141	24	0.147	0.386	uc008cfc.1,uc008cfd.1	NM_013600	Msh5	mutS homolog 5	2258.26	0.844		No enrichment	55.44	GAGCTTCTGAGGAGGAACCAAATGGAAAACTGCCAGGCACTGGTGGATACGTTTCTAAAA	44.2554	42.9966	362.274	698.377	42.2518	39.4139	45.0872	57.6717
IVGNm16883	AK002428,AK002534,AK012354,AK135435,AK152047,AK167521,AK168082,AK168591,BC010548,BC018173,CT010273,NM_013671,X04972,Z18857	3824	666	6457	10281	4	0.094	0.174	uc008alv.1	NM_013671	Sod2	mitochondrial,superoxide dismutase 2	739.296	0.785	1259.73	No enrichment	43.64	CTAATCAGGACCCATTGCAAGGAACAACAGGCCTTATTCCGCTGCTGGGGATTGACGTGT	3312.75	4146.7	5233.92	6130.66	3178.3	3145.54	2750.11	2664.2
IVGNm16890	AF156164,AK005382,AK005530,AK160136,BC025860,NM_001161746,NM_013749	963	390	1145	2005	3	0.429	0.328	uc008asv.1	NM_013749	Tnfrsf12a	tumor necrosis factor receptor superfamily	533.363	0.562	152.65	No enrichment	57.62	AAGATGCCGCCGGAGAGAAAAGTTTACTACCCCCATAGAGGAGACTGGTGGAGAGGGCTG	57.8956	97.7355	83.9139	85.8017	81.5491	240.358	443.508	608.427
IVGNm16947	AF051150,AF216310,AK052309,AK078770,AK165036,BC120773,BC131947,NM_019517	3702	1545	78549	82251	8	0.022	0.417	uc008ade.1	NM_019517	Bace2	beta-site APP-cleaving enzyme 2	1141.03	0.571	1933.14	No enrichment	49.03	GGGTGGGCTTTGCAGTGAGTCCCTGTGCAGAGATTGAAGGTACCACAGTGTCTGAAATTT	304.64	1028.94	2084.82	2352.07	295.626	211.345	305.317	439.825
IVGNm16949	BC038252,NM_001159617,NM_019543	912	615	5657	6569	4	0.138	0.438	uc008aap.1	NM_019543	Pigp	Down syndrome critical region protein c	477.632	0.527	264.402	Expression below cutoff	48.46	GGCGGGCGGGTCACGTGGCTTAGGATTGTCTAAAGCCACAGGGAAGATGGTGGAAAATTC	264.221	285.586	780.508	1300.59	243.736	281.966	362.012	377.944
IVGNm16950	AK049837,AK081478,BC064715,M32486,NM_019631	2698	822	78305	81003	5	0.015	0.304	uc007zmx.1	NM_019631	Tmem45a	transmembrane protein 45a	531.695	0.354		No enrichment	41.58	TTGTTGTGCTTTTAATGTCTCTCACTGGTATAGCTGGTGAACAGTTTATCTCAGGAGGAC	311.141	320.641	282.991	334.244	324.44	738.579	440.598	482.327
IVGNm16995	AB030194,AK018778,AY029485,BC048431,BC059712,NM_022422	347	204	1517	1862	2	0.185	0.579	uc008bbi.1,uc008bbj.1	NM_022422	Gng13	clone:2-35., complete cds, gamma,Mus musculus mRNA for G gamma protein,guanine nucleotide binding protein 13	208.553	0.606		No enrichment	58.6	GAGATGTCGTCCAAGACCATCCCCGAGCTTCTCAAGTGGATTGAGGATGGAATCCCCAAG	170.462	1689.68	3473.76	5374.01	123.284	305.996	473.281	422.286
IVGNm17018	AK012996,AK014091,AK151071,AK167614,BC002229,BC034442,NM_024190	2468	705		2470		1	0.191	uc008flu.1	NM_024190	Chmp1b	chromatin modifying protein 1B	915.929	0.468	81.012	Expression below cutoff	40.24	AAGATAATTTCTAATTAAGAAAATCTCTAGTTGTTTTCTAATGAAAGTCAACCCTTAATA	106.135	94.2977	82.5393	87.5047	117.568	104.268	131.035	169.638
IVGNm17028	AB006535,AK005739,BC049584,DQ141549,DQ141550,DQ141551,DQ141553,DQ141554,DQ141555,DQ141556,NM_025290	1163	906	21288	22337	8	0.036	0.997	uc008buu.1,uc008buv.1	NM_025290	Rsph1	radial spoke head 1 homolog	475.154	0.525	1436.03	Expression below cutoff	53.13	CAGGAGAACAGCTACGACATAGACCAGGGAAACTTGAACTTTGATGAAGAACCGTCAGAC	948.848	1278.54	988.55	982.016	887.528	998.004	1537.93	3417.85
IVGNm17033	AK003027,AK003411,AK007641,AK034936,BC037187,NM_025468	2768	579	16383	17107	5	0.041	0.126	uc008ffh.1,uc008ffi.1	NM_025468	Sec11c	RIKEN full-length enriched library, clone:0710007O22 product:MICROSOMAL SIGNAL PEPTIDASE 21 KDA SUBUNIT (EC 3.4.-.-) (SPASE 21 KDA SUBUNIT) (SPC21) homolog [Rattus norvegicus], full insert sequence.,Mus musculus adult male brain cDNA,Sec11-like 3	735.71	0.909	431.404	Nuclear	47.36	ACCATCATAATGAATGACTATCCAAAATTCAAGTATGCTCTTTTGGCTGTGATGGGTGCA	994.172	923.91	2012.44	2646.8	959.876	978.532	857.261	1030.92
IVGNm17034	AK012740,AK013090,AK083086,AK085060,AK122542,AK164100,AK164354,BC058593,NM_001003972,NM_025483	4883	3111	109720	114603	23	0.022	0.111	uc007zmg.1,uc007zmi.1,uc007zmk.1	NM_001003972,NM_025483	Senp7	SUMO1/sentrin specific protease 7 isoform 1,SUMO1/sentrin specific protease 7 isoform 3	3436.17	0.761	207.022		40.96	GTCCAAACTCAGAGGCTCAGAATGCTGGTGGACAAGAAGCCTAAGAAATAAAGTCATCTG	66.0228	72.4152	120.019	140.065	61.5272	57.6651	72.0374	75.3375
IVGNm17061	AK012865,AK141882,AK144845,AK147692,AY611629,BC024338,NM_026040	2652	1326	23583	26235	7	0.053	0.499	uc008exd.1	NM_026040	Srfbp1	serum response factor binding protein 1	798.558	0.551	59.8085	No enrichment	43	GTGATGATATCAACTTTGAAAAAACTTGCAAAAAGCCGGATTCTACCGCGACCGACAGAG	76.5004	85.7586	72.3313	57.0793	102.741	107.047	148.857	134.55
IVGNm17083	AK012309,AK014281,AK019447,AK076782,AK150214,BC034714,BC092297,NM_026514	2231	1763	19100	21331	1	0.062	0.31	uc008dpx.1	NM_026514	Cdc42ep3	CDC42 effector protein (Rho GTPase binding) 3	1041.84	0.503		No enrichment	47.9	AAGCTAGGAGCCTTAGAGACTGCTGGTTTCTCTGAGCTGTGGAAGGGACTCGATAATGTA	124.204	89.8831	61.5194	58.1044	110.605	125.466	147.381	136.594
IVGNm17091	AK003564,AK020614,BC024332,NM_026633	816	480	4225	5041	4	0.158	0.588	uc008bck.1	NM_026633	9530058B02Rik	hypothetical protein LOC68241	508.598	0.637	519.276	Cytoplasmic	61.4	AGAGCACTCCTGATCCCCGGCTACAGAACTTTGTACCTATTGACCTCGATGAGTGGTGGG	703.139	1086	907.563	883.858	819.438	1990.29	2264.98	2349.76
IVGNm17095	AK002981,AK089186,BC058982,NM_026720	2141	1815	10825	12958	14	0.159	0	uc008fzr.1,uc008fzs.1	NM_026720	Ankrd13d	member D,Ankyrin repeat domain-containing protein 13D.,ankyrin repeat domain 13 family	1695.53	0.814	387.256	No enrichment	58.57	CAACTCCAGTTCTGCCATTTCTGCTTCAGGAAGCCCTTTTCCATGTGAGGTGGACCCCAC	99.4567	117.866	155.976	151.129	84.5122	76.2943	71.4845	90.121
IVGNm17107	AK005771,AK135510,BC120740,NM_027032	1355	726	435825	437180	4	0.002	0.534	uc008akg.1	NM_027032	Pacrg	parkin co-regulated gene protein	1121.36	0.853		Expression below cutoff	48.86	GTCATTCCTCAGCTCATTATCCCAATAAAAAATGCCTTGAACCTCCGAAACAGACAGATC	75.4092	58.6313	129.462	243.21	64.9839	30.8099	35.5943	52.2178
IVGNm17124	AK014074.1,AK017114,BC056963,NM_027721	2056	1230	68092	70148	15	0.027	0.543	uc008fqw.1,uc008fqx.1,uc008fqy.1	NM_027721	Katnal2	RIKEN full-length enriched library, clone:3110023G01 product:hypothetical AAA ATPase superfamily containing protein, full insert sequence.,Mus musculus 13 days embryo head cDNA,katanin p60 subunit A-like 2	1437.7	0.719	311.145	No enrichment	48.84	AGAACTGGCAGCGGTGGTGAGCCGGGACATTTATCTCCATAATCCCAACATAAAGTGGAA	65.1604	59.6654	54.2884	43.5425	67.3901	63.9707	115.295	111.31
IVGNm17134	AK005508,BC027760,BC068018,NM_028059	4745	1716	1230	5975	1	0.65	0.312	uc007zqd.1	NM_028059	Zfp654	zinc finger protein 654	3254.12	0.891	62.0892	Nuclear	34.62	CTCTTTGGATTTGATTCAGATGATGAAAGTGCCTGATAATGTCTCAGAACGATTTGTTGA	142.226	173.449	352.187	513.989	150.609	127.195	213.687	210.765
IVGNm17143	AF512670,AF536771,AK013600,AK018119,AK039592,AK079059,AK148956,BC026686,BC066007,BC085147,BC088979,NM_027531,NM_028392	2271	1338	412172	414203	8	0.003	0.401	uc008eub.1,uc008euc.1	NM_027531,NM_028392	Ppp2r2b	regulatory,protein phosphatase 2 (formerly 2A)	2191.21	0.998	239.873		49.43	ACATGGAAAATCGCCCCATTGAGACATACCAGGTTCATGACTACCTCCGCAGCAAGTTGT	110.857	99.489	110.809	101.113	79.0757	30.1289	48.7607	48.7323
IVGNm17157	AF454755,AK013193,AK051606,AK158117,BC034120,NM_001197028,NM_028813	2699	1953	116693	119347	13	0.02	0.71	uc008dox.1	NM_028813	Vit	vitrin	1770.87	0.716			49.78	TGGAAGCCTGGACCAGTCCTTTTAGATTCAGGATTTGTGCCAAAAGAAGAACTCAGCACA	168.737	106.716	84.9794	104.144	194.147	84.8677	30.1007	20.292
IVGNm17168	AK006440,AK165820,BC019423,NM_029338	942	831	13980	14922	4	0.055	0.879	uc008crt.1	NM_029338	1700027N10Rik	hypothetical protein LOC75564	772.019	0.835	512.22	No enrichment	55.38	CTGGACTCCCTGGAATATGACATCCCCAGAGGGTCTTGGAGCATCCAGATGGAAAGGGGC	90.5033	108.986	106.462	106.548	93.1735	79.505	298.851	429.334
IVGNm17177	AK012521,AK030483,BC026452,NM_029669	2422	1074	26873	29295	7	0.042	0.442	uc008emq.1	NM_029669	Dnajc18	member 18, subfamily C,DnaJ (Hsp40) homolog	1302.2	0.949	156.191	Nuclear	48.22	CAGACACATAAGAGAGAGGAAGACAAATCTCAGACTCCATATTCGGCATTTGTTCAGCTG	515.035	468.806	747.861	1042.32	476.876	429.993	433.42	478.747
IVGNm17240	AF357240,AF533008,AK033158,AK050390,AK149082,AY123778,BC125475,BC137656,EU478850,NM_080465	3691	2547	413333	417024	10	0.009	0.69	uc008evd.1,uc008evg.1	NM_080465	Kcnn2	RIKEN full-length enriched library, clone:7120481N10 product:potassium intermediate/small conductance calcium-activated channel, full insert sequence., member 2, subfamily N,2 days neonate sympathetic ganglion cDNA,small conductance calcium-activated potassium	2983.83	0.974	76.813	Expression below cutoff	55.43	AAGCAAATACCCTAGTGGATCTGGCAAAGACCCAGAATATCATGTATGACATGATTTCCG	74.8697	117.04	203.032	207.493	59.849	73.5572	113.068	89.8071
IVGNm17244	AB038519,AB078434,AK042772,AK141928,BC009162,BC048915,BC057936,BC060657,NM_130449	3309	2226	167026	170336	9	0.015	0.409	uc008eak.1	NM_130449	Colec12	collectin sub-family member 12	2354.55	0.822		No enrichment	46.21	TGGCTAGACGGGTCACCTGTTGATTACAAAAACTGGAAAGCTGGACAACCAGATAACTGG	1641.25	2125.91	1743.87	1677.27	1758.64	799.069	550.765	488.963
IVGNm17266	AB381893,AB436780,AK133913,BC022157,BC086639,NM_134117	2436	1476	7476	9769	7	0.234	0	uc008drw.1	NM_134117	AW548124	hypothetical protein LOC106522	1966.82	0.807	51.5815	No enrichment	64.48	TACCTGCAGAACTCTACAAGCAGCAGGGCTGAGTACCAGCGCATCCCGGACAGTGCCATC	888.589	664.594	391.228	480.346	933.925	1536.71	1530.72	1466.05
IVGNm17286	AK041664,AY033899,BC115624,BC115625,NM_144854	1640	426	40355	42007	4	0.027	0.26	uc007zuo.1	NM_144854	ORF63	hypothetical protein LOC224419	838.862	0.523		No enrichment	48.35	TGGTCTTCCCAGAGTTAGAGCAGCAGCTCCAGCCTCTGCCGCCGTGTCACGACTCCGTAG	175.017	169.243	398.478	540.385	172.667	153.497	168.105	185.273
IVGNm17369	AK147205,AK147631,AK147691,BC032156,BC060225,NM_001114098,NM_172963	7278	5835	105548	112769	14	0.064	0.534	uc008dju.1,uc008djv.1,uc008djw.1	NM_172963	1110012J17Rik	RIKEN full-length enriched library, clone:M421002C03 product:hypothetical protein, full insert sequence.,CDNA,hypothetical protein LOC68617	4285.7	0.589	124.777		60.17	AAGAAGAAAGTCGCAAGGGCAATCTTCAGAGGGCTGTGTCTGTGTCCTGTATGTCCGAGT	324.827	436.996	543.938	591.407	269.103	192.282	144.718	167.216
IVGNm17371	AK003232,AK028150,BC028763,BC087735,BC096658,NM_173047	1166	831	6606	7772	2	0.145	0.713	uc007zzs.1	NM_173047	Cbr3	carbonyl reductase 3	640.316	0.57	175.851	Cytoplasmic	55.98	TGAGTTACTGCCTATAATGAAACCACATGGTAGAGTGGTGAACATCAGCAGTCTGCAGGG	56.8263	216.49	262.707	255.476	130.811	219.776	281.569	231.485
IVGNm17372	AK141343,AY321066,BC034897,NM_173383	2073	1056	1075	2544	3	0.577	0.36	uc008eom.1,uc008eon.1,uc008eoo.1	NM_173383	Dnd1	RIKEN full-length enriched library, clone:C430035K18 product:weakly similar to Dead end protein [Mus musculus], full insert sequence., single-stranded- interacting protein 4).,Dead end protein homolog 1 (RNA-binding motif,Mus musculus 7 days embryo whole body cDNA,dead end	998.43	0.672		No enrichment	52.82	CTATGCAGTCCAAACGGGAGTGCGAGCAATGGTGTGAGAGGGTGAATCCAGAGAACAAGG	65.3033	136.956	68.2516	33.4061	65.9734	101.605	206.79	255.244
IVGNm17388	AB078608,AB078609,AB100088,AK148245,AK220413,BC056371,BC060607,BC138046,NM_175276	5409	4737	419101	424057	26	0.01	0.697	uc008ehb.1,uc008ehc.1,uc008ehd.1	NM_175276	Fhod3	Fhod3 protein.,formin homology 2 domain containing 3	4175.08	0.85		Expression below cutoff	53.55	AAAGATCGTCCATCGGAGGATAATTAACAGATTTCACTCATTTTTACTGTTTATGGGCCA	49.8685	91.7074	128.997	138.326	38.2181	56.1924	42.9523	36.8179
IVGNm17392	AK029178,AK083666,AY135183,BC150736,NM_175506	4666	3633	212249	216915	22	0.021	0.176	uc008ezs.1	NM_175506	Adamts19	a disintegrin-like and metalloprotease	3995.32	0.873	314.8	No enrichment	46.57	AATGTAAATACAATAACATCACCAAGACTGGCTGCCCTGACCTTCAAGTGCCTGGGAGAC	80.0957	240.501	234.434	388.667	68.6636	94.6486	104.799	125.654
IVGNm17398	AK157268,BC099943,NM_176917	2565	1416	20663	22940	8	0.094	0.526	uc008dwk.1,uc008dwl.1	NM_176917	Mettl4	methyltransferase like 4	1016.2	0.473	81.4231	No enrichment	44.14	GGAGAGTTAAAGAAAAAACTCCCTTAGCATTAAGGAATCCAGATGTAAGAATACCCCCAG	66.3548	91.9127	138.651	186.28	58.971	84.1377	81.8398	75.2567
IVGNm17404	AK078554,AK165220,BC029084,NM_177128	2797	1797	42049	44315	14	0.05	0.64	uc007zda.1,uc007zdb.1	NM_177128	Iqcb1	IQ calmodulin-binding motif containing 1,IQ calmodulin-binding motif-containing protein 1.	1807.22	0.784	127.599	Expression below cutoff	41.16	ATAAAGCAGCTGTCACACTTCAAAGAGCAGTTCTTAAATTCCTAGCAAAGTGCCGTAAGA	804.244	1290.18	3482.24	4413.86	821.971	796.831	760.418	747.511
IVGNm17421	AK010269,AK146422,BC049990,NM_178378	3758	1257	37890	40786	10	0.045	0.284	uc007yzt.1	NM_178378	Iqcg	IQ motif containing G	999.426	0.429	449.294	Expression below cutoff	45.61	CGAAATGTTTCTTAAAAAACAGCAGCAGAAACTTGAGGAGAAGCTAGAGTTCTGGATGGA	34.5581	34.5326	37.488	63.2816	37.0446	49.0732	198.941	363.445
IVGNm17427	AK050321,AK075916,AK087935,BC051540,BC096051,NM_178652	1483	1143	340711	342114	11	0.004	0	uc008cqf.1,uc008cqg.1,uc008cqh.1	NM_178652	Supt3h	RIKEN full-length enriched library, clone:C730037C19 product:similar to TRANSCRIPTION FACTOR SUPT3H [Homo sapiens], full insert sequence.,Mus musculus adult male liver tumor cDNA,suppressor of Ty 3 homolog	1191.03	0.892	420.62	Cytoplasmic	52.3	GAATTCTGTGAAAGCCGACAGTTAAGTTTCTCCAAAAAAGCTTCCAAATTCCGAGACTGG	535.61	651.206	1658.73	2201.8	511.788	612.742	647.077	677.124
IVGNm17470	AK033484,AK173102,BC011494,BC046444,BC057910,BC118525,M55253,NM_201600	6647	5454	322212	328859	38	0.015	0.234	uc008fpp.1,uc008fpr.1,uc008fps.1	NM_201600	Myo5b	RIKEN full-length enriched library, clone:9030223I11 product:myosin Vb, full insert sequence.,Mus musculus adult male colon cDNA,Myo5b protein.,myosin Vb	4912.53	0.838			51.05	AGATTTACATGAAGAAGGTCCAGGACTTAGAAGCTGCTCAGGCGTTGGCACAGAGTGACA	671.216	811.558	582.263	571.387	533.46	319.301	175.763	190.611
IVGNm17486	AJ344342,AK083987,AK139690,AK153585,BC049939,BC150824,NM_001113514,NM_133721	5180	3108	287294	292231	27	0.012	0.261	uc009rzw.1,uc009rzx.1	NM_133721	Itga9	integrin alpha 9	3264.69	0.86	571.107	No enrichment	51.45	CATTTTTCTGCTGCTGGCTGTGCTCCTGTGGAAGATGGGCTTCTTCCGCAGAAGGTACAA	700.777	637.772	612.561	607.454	753.741	1689	2162.18	2003.82
IVGNm17508	AK084951,AK088288,AK122499,BC023838,BC031125,BC044762,BC054844,BC098474,NM_001042591	4130	1245	8532	12624	7	0.315	0.169	uc007rhi.1,uc007rhj.1	NM_001042591	Arrdc3,mKIAA1376	RIKEN full-length enriched library, clone:A930004L03 product:hypothetical Immunoglobulin structure containing protein, full insert sequence.,Mus musculus adult retina cDNA,arrestin domain containing 3	3592.85	0.87	30.0971	No enrichment	40.54	TGATAGGTCTCTAGCTTTGAGTATATATAGGTAGAGCAACACATGAGTAAATTATTTTTA	283.317	165.659	119.245	135.745	281.464	190.618	281.855	350.668
IVGNm17526	AK007455,AK142314,AK170806,AY382616,BC018197,BC024122,BC025561,NM_134091	2961	2280	31529	34489	21	0.079	0.202	uc007wwb.1	NM_134091	Sgsm3	small G protein signaling modulator 3	2030	0.75	520.495	No enrichment	56.36	TTTGTGGAGGTCCTGGATGAGCGAAGCAAAGAGTACTCCATTGCGGGGGACGACTCTGTG	417.262	539.766	1432.12	1891.2	409.413	450.656	610.843	872.736
IVGNm17531	AK085655,AK087727,AK087749,AK165113,BC096586	4475	330		4475		1	0	uc007vfy.1		Prlr	RIKEN full-length enriched library, clone:E330017C10 product:unclassifiable, full insert sequence.,Mus musculus 2 days pregnant adult female ovary cDNA	506.904	0.155		Expression below cutoff	37.03	TTATGGATGAAAGCTTTATATATACATCATCAAACAAGGTTTCTTTTGTGACTTTTTTTG	19.0365	25.9519	44.8416	67.7164	19.5201	135.208	375.175	491.566
IVGNm17542	AB113383,AK036394,BC145687,NM_175347	4978	2733	39162	42826	6	0.086	0.386	uc007xzt.1,uc007xzu.1	NM_175347	Srl	sarcalumenin	1893.95	0.457		No enrichment	50.92	CATTCCCTGATGCATTAATACTTCCAACTGAGAAAAAGTCCCTGAATCAGAACCAGTACC	66.9057	86.4244	162.222	147.304	68.04	69.4119	69.951	61.6151
IVGNm17545																		TGAGGAAAAAAAAGGGAAGAGTAAGACAATTGTCCAGCACTAGCAGTCTCAGGCCCCAAG	268.261	196.949	165.022	154.802	281.433	228.534	280.999	415.032
IVGNm17593	AK011756,AK158770,AY027937,BC028955,BC080821,BC099410,NM_028119	2099	1299	24137	25320	9	0.039	0.189	uc008kvh.1,uc008kvi.1,uc008kvj.1	NM_028119	Ddb2	RIKEN full-length enriched library, clone:2610043A19 product:weakly similar to DAMAGE-SPECIFIC DNA-BINDING PROTEIN 2 [Mus musculus], clone:K330329L19 product:damage specific DNA binding protein 2, full insert sequence)., full insert sequence.,Ddb2 protein (Visual cortex cDNA,Mus musculus 10 days embryo whole body cDNA,damage specific DNA binding protein 2	1139.73	0.694		Nuclear	47.57	AGCCAAGAAGCTGCGTGTGCAGGGTCCCGTTTCTAGCAGGACATGTGAGTCGTGCTGCCT	40.7845	49.2351	177.984	267.926	49.1929	46.3608	53.084	52.5834
IVGNm17651	AK141252,AK150240,AK160829,AK161649,AK168418,AK171101,BC060227,BC065115,NM_001005506,NM_001199695	4918	1665	10419	14989	10	0.22	0.249	uc008uxx.1,uc008uxy.1	NM_001005506	Txlna	taxilin alpha	2194.71	0.634	176.024	No enrichment	54.24	GAAGTTGGAGACTCTGAAAACGGAAGAGTCATAGAAGATGTCATCTGAAGCTGCCGTCAC	521.489	569.444	448.914	400.983	568.132	696.507	875.135	848.5
IVGNm17669	AF509888,AK002434,AK137217,AK146914,BC010337,BC030403,NM_033073	4071	1374	13818	17889	8	0.101	0.181	uc007xtd.1	NM_033073	Krt7	keratin 7	887.156	0.521		Expression below cutoff	52.66	CAACTTCCTCAAGACCCTTCACGAGACAGAGTTAGCAGAGCTGCAGTCGCAGATCTCAGA	384.516	418.392	500.326	580.363	399.894	319.079	264.631	239.755
IVGNm17677	AF503863,BC119571,NM_144547	1885	1707	7326	9211	10	0.197	0.904	uc007xvq.1	NM_144547	Amhr2	anti-Mullerian hormone type 2 receptor	1263.66	0.698	304.09	Cytoplasmic	58.89	ACACTGTTCAGGTGTATGTAAATGAGTAGCTTGTTTGAACTCTCTGTACAGGCCGACATG	18159.6	18649.6	19097.4	22415	19247.3	11302.7	7831.08	7299.34
IVGNm17704	AK077269,AK077933,AK079581,AK082807,AK146868,AK166014,AK181324,BC019120,EU561010,NM_033521	1900	681	44485	46273	6	0.038	0	uc007vlj.1,uc007vlk.1	NM_033521	Laptm4b	complete cds.,Mus musculus lysosomal-associated transmembrane protein 4 beta mRNA,lysosomal-associated protein transmembrane 4B	650.481	0.36	1226.86	No enrichment	49.95	AAATAGTATTAATTGCTCTAATTAGATAGTTAGGAGCCCTTCCATATGTGATATAAGAAT	5892.22	7110.83	6072.66	6239.86	6367.76	2805.17	1453.34	1285.07
IVGNm17745	AF303827,NM_080470	4040	3747	63229	67269	24	0.06	0.927	uc007xcx.1	NM_080470	Smc1b	SMC (structural maintenace of chromosomes	3091.39	0.765		No enrichment	39.7	TAGACCCATGTGTCATAGAAGAAAAATCTCTTACCATTTTAGTAGAAAAAAAACTATAGC	191.238	1081.61	5827.49	5578.63	148.125	527.675	792.502	366.338
IVGNm17774	AF314171,AK053198,AK086767,BC005747,NM_130887	4316	3906	24442	28702	27	0.148	0.814	uc007odr.1,uc007ods.1	NM_130887	Papln	papilin	2160.2	0.501		No enrichment	60.89	TGAAGAAGAGGAACCCTTTACACCTCCCCTCTATAGTATCTACTGCACCGAGGACCTTTT	772.74	788.279	728.914	774.304	640.164	319.46	168.993	148.975
IVGNm17840	AB016768,AK132277,BC138831,BC138833,NM_138683	1834	798	20836	22670	5	0.078	0.433	uc008urn.1	NM_138683	Rspo1	thrombospondin type 1 domain containing	1098.89	0.626		Expression below cutoff	59.65	GTATATTCAGTCTTTAATGCTCTTGGAAGACATATCTGAGAGAACCTTTCCCAGCATCTG	2909.45	3806.02	4184.22	4309.7	1939.6	1070.17	854.171	965.812
IVGNm17887	AK052470,AK156372,BC070424,NM_145356	4572	1860	323815	328387	4	0.014	0	uc008fqi.1,uc008fql.1	NM_145356	Zbtb7c	zinc finger and BTB domain containing 7C	2408.06	0.554		No enrichment	57.14	TTCTGTGAGACATGTGGCTGAACTAAACAGGAAGGACAGGATCAGAGAAAGATAGGCTAG	175.41	123.933	92.458	76.773	172.758	46.9217	25.0041	20.7775
IVGNm17894	BC044798,BC058647,NM_172442	5228	1848	29891	35119	8	0.149	0.138	uc008guc.1	NM_172442	Dtx4	deltex 4 homolog	2482.95	0.475	240.093	No enrichment	52.06	GAGAAATTAGACTGGGAGTTCATGGATAGGAAAGTGAAGCAGTAGGAAGTGAAGAAATGA	73.7634	78.3634	89.8189	92.2938	79.2983	229.25	395.351	516.379
IVGNm17909	AK140848,BC031468,BC059280,NM_194055	3966	2040	50885	54851	15	0.057	0.431	uc008rzk.1,uc008rzl.1,uc008rzm.1	NM_194055	Rbm35a	RNA binding motif protein 35A,RNA-binding protein 35A (RNA-binding motif protein 35A).	3032.02	0.765		Expression below cutoff	48.35	AGCTCTTCATGAACTACACAGCCTACTATCCCAGTGTTTGAAAGACGTATGGTGATCCTG	141.471	168.985	111.533	81.9459	150	224.505	265.726	195.73
IVGNm17922	AK028541,AK035053,AK157823,AK163356,NM_175432	5113	3321	318852	323965	8	0.013	0.602	uc008zry.1		4632425D07Rik,Tmem132c	17 days embryo head cDNA, RIKEN full-length enriched library, clone:3230401P16 product:RIKEN cDNA 2810482M11 (Fragment).,14	2080.86	0.464		Expression below cutoff	52.77	ATGTAAATTATATTTCTATTCATTAGATAGCTTTTTCCCCCTCTTTTTAAGAAGATCATC	266.415	215.45	344.03	409.851	273.78	85.3356	78.6208	84.657
IVGNm17954	AK076115,AK168018,BC026976,NM_173376	1743	981	13973	15716	5	0.106	0.561	uc009tct.1	NM_173376	Rbmx2	X-linked 2,RNA binding motif protein	589.554	0.356	190.708	No enrichment	47.31	ATAGCTAGATATCTACATTAAAAACAAACAAACATGATCCGTTGTATCTGGGAAAATATT	264.193	359.489	1237.3	1452.16	248.837	289.588	314.959	293.657
IVGNm18103	AF515590,AK047495,AK049831,AK087125,AK132296,BC055315,BC061460,NM_145219	3314	1649	4324	7638	8	0.397	0.246	uc007uof.1,uc007uoh.1	NM_145219	Lgi3	complete cds., member 3,Mus musculus leubrin/leucine-rich glioma inactivated 1-like protein mRNA,leucine-rich repeat LGI family	1698.66	0.571	347.766	Expression below cutoff	58.07	CTGGATAGCTATTGCTTTTTCAAGCTCGGGCCATCTCCTCTCTCACCCTATCTTTGAGAT	115.347	151.806	204.539	289.588	107.774	96.6848	120.472	132.49
IVGNm18122	AK078431,BC031572,BC040387,BC052858,NM_172525	5090	3801	57738	62828	22	0.065	0	uc008reh.1,uc008rek.1	NM_172525	Arhgap29	Rho GTPase activating protein 29	3459.13	0.68		Expression below cutoff	42.49	TTAAACCTGAACTGTGTAGTTCAGTTACCTCTTATTTGACTTTAGATGGATTTAATACAT	1501.92	1939.58	2615.61	2826.88	1402.39	748.037	545.041	590.401
IVGNm18133	NM_001029890	5331	1029		5331		1	0.193	uc008pvm.1	NM_001029890	Mex3a	mex3 homolog A	3093.98	0.58	66.2484	No enrichment	51.51	GTTACAACTCTGATACCTCAACACACCCTTAAATCTGGAAGCAGCTAAGAGAAGCTTTTG	89.3843	82.6548	54.8349	45.0808	82.4657	88.7887	128.814	93.4612
IVGNm18145	AK029355,AK047877,BC060251,NM_001177794,NM_198247	3315	1131	7919	11234	3	0.295	0	uc007eds.1	NM_198247	Sertad4	SERTA domain containing 4	2088.58	0.65	76.4807	Expression below cutoff	48.34	TAATTTTTGCCAGTGTGAAAATTAAGGATGAATCAGAGTTACAGCAGGGATTTGACAAAA	86.2771	100.186	99.0891	76.8489	110.182	136.572	198.457	241.249
IVGNm18152	AF542181,AJ578054,NM_153786	1468	969	4320	5788	2	0.253	0.658	uc007fba.1	NM_153786	Vgll2	vestigial like 2 homolog	916.302	0.625		Cytoplasmic	59.95	AGAAAATAATGTAAAACCTCACCTCCTTAACATTTTATACTGAATTTGCATGTTCTATTA	311.074	490.421	120.186	66.6706	318.246	40.461	11.5178	10.1162
IVGNm18210	AK040370,AK220464,BC046456,BC115840,NM_175643	4862	3639	198224	201965	21	0.018	0.563	uc007iso.1,uc007isp.1	NM_175643	Adamts2	a disintegrin-like and metalloprotease	3286.01	0.845		No enrichment	57.52	CCCACTCCACGGAACCATCACCGTGCTGGTTATTCCTGAAGGAGACACCAGGATCTCACT	80.2612	212.3	347.754	476.456	98.5384	577.357	660.433	795.048
IVGNm18223	AK156007,BC011467,BC025823,NM_153060	3257	1775	35026	38283	12	0.085	0.15	uc007jyz.1,uc007jza.1		BC011467,Spns2	BC011467 protein (Fragment).,BC011467 protein.	1949.9	0.6		No enrichment	57.84	GAACAGCAAATTCTGCCTGGCATATGTAGCTGGGTATCCACTTTTGGGTGTTTCTGGCTG	164.023	90.2244	178.823	260.937	156.067	103.229	86.5574	87.1452
IVGNm18250	AK031572,AK075838,BC023393,BC024468,BC043714,BC055038,BC064728,BC080731,BC100317,BC132148,BC137953,BC145059,NM_001205081,NM_172570	2195	1926	2294	4486	5	0.396	0.547	uc007mjw.1,uc007mjx.1,uc007mjy.1	NM_172570	Trim47	tripartite motif protein 47	1630.81	0.755	113.806	Cytoplasmic	64.02	TTCTAGACCTTCCACTTTGCAGGACTTGTTTTGAGAACAGATCTTTAGCTGGGACAACTC	1988.94	3951.23	2013.85	2136.48	3741.52	14222.1	15134.5	16746.9
IVGNm18279	BC002230,BC025577,BC051175,NM_183155	3708	3501	30494	34202	13	0.108	0.754	uc007oso.1		BC002230	Uncharacterized protein C14orf102 homolog.	2036.31	0.554	66.9277	No enrichment	54.42	AGGAAAAAGCTAGTGGAATCTGTTCAGAGGGTAGGAGGCAGAGAGGTCCATGCAACAATC	559.955	679.702	807.265	759.155	517.43	731.053	1178.93	1837.8
IVGNm18286	AK132168,BC024817,BC043718,BC051425,BC054718,EU234004,NM_175007	4536	2070	199350	202545	20	0.016	0.155	uc007pom.1,uc007pon.1,uc007poo.1	NM_175007	Amph	amphiphysin	2066.16	0.646		Expression below cutoff	46.01	CGTGGTGCCTTCAGACTCAGAAGCCGACCAGGATGCAGGCTGGTTGGTGGGGGTGAAGGA	94.5372	139.92	185.732	204.068	91.1173	60.8289	58.4885	65.6946
IVGNm18362	AB041601,AK016675,BC058760,BC098238,NM_177473	1720	906	954	2362	9	0.596	0.211	uc007ykp.1		BC058760,Tmem191c	clone MNCb-4137.,Mus musculus brain cDNA	600.948	0.408		Nuclear	60.8	TGGGCTTTGTGGGGAACATGCAGTAGATAAGGATTGCCCTGCTGAGTGGAAATTAATCTG	1111.89	1766.71	1726.78	1664.8	965.411	813.705	1141.13	1503.73
IVGNm18413	AK090336,AK162301,NM_001190371	3256	927	50108	53364	9	0.06	0.137	uc008ecd.1		AK090336,Ankrd29	RIKEN full-length enriched library, clone:G630054C21 product:hypothetical Ankyrin-repeat/Yeast DNA-binding domain containing protein, full insert sequence.,Mus musculus 16 days neonate male diencephalon cDNA	1033.54	0.322		No enrichment	43.24	CATCTTAGATAGATAGGAATTTAGGCCACAGTGTCCAGAAAGAAATGGTTCTTAACAATG	93.0339	163.613	603.839	790.307	75.7123	60.7167	68.924	97.1577
IVGNm18438	AK076027,AK132291,BC018472,BC027643,BC053745,NM_146097,NR_033744	2011	1182	39757	41701	14	0.033	0.406	uc008haw.1,uc008hax.1	NM_146097	Cbwd1	COBW domain-containing protein 1.,dopamine-responsive protein	1158.4	0.752	143.326	No enrichment	41.07	AAGGAAGAGTGTCTAAATGTATTTATCCAGAATCTCCTGTGGGAAAAGAACGTGAAAAAC	300.5	351.497	1293.27	1813.09	322.93	358.721	449.897	509.062
IVGNm18445	AK002812,AK004267,BC005501,NM_025422	1284	684	31169	32426	5	0.035	0.523	uc008jub.1,uc008juc.1	NM_025422	Cd302	CD302 antigen	582.035	0.751		Nuclear	44.78	GCTAGGCATGTTCTATGACACTGATGATGCAACTTTCAAGTGGTATGATCATTCAAATAT	498.823	368.386	258.785	279.229	410.609	499.84	601.435	501.387
IVGNm18472	AF440737,AK005670,BC119432,NM_027054	546	423	3531	4077	2	0.119	0.733	uc008mtn.1		Cst12	RIKEN full-length enriched library, clone:1700006F03 product:CYSTATIN TE-1 homolog (Cystatin 12) (Cystatin TE-1).,Adult male testis cDNA	34.275	0.066		Expression below cutoff	46.52	CATTGCAGGAAGGTCCAGGAGAGAGAAAGGTACGCTGCACTTACATTGTGGAGACTGAAG	135.274	698.589	2703.85	5142.83	115.16	178.924	536.728	958.465
IVGNm18723	AB043893,AF253469,AF273454,AK004739,AK031699,AK052322,AK165517,AK171717,BC042497,BC049130,NM_019454	3715	2061	6433	10147	10	0.257	0.22	uc008ltr.1	NM_019454	Dll4	delta-like 4	2521.3	0.902		Expression below cutoff	55.85	AGGAGAGAAGGTGCCACTTCGGTTACACAGTGAGAAGCCAGAGTGTCGAATATCAGCCAT	75.9333	65.2951	54.567	46.7323	77.6742	131.195	89.1682	74.699
IVGNm18861	AK048574,NM_001159662	6392	1704	92808	99200	10	0.064	0			Ppp1r16b		2577.12	0.403	313.625	Expression below cutoff	52.27	TATACTGTATCAGCAGCTTTGTGTAAAAAATGGCAATCAAAAGAGTCTAATATATTTAAA	75.855	130.566	93.8948	107.373	133.817	600.779	375.708	332.427
IVGNm19046																		CAAAAGACCGCTTGATGAACCAGTTGATAGACCCCTCAGACATTGATGAGTCTTCGGTGA	204.786	170.015	133.631	115.35	197.465	146.226	151.432	295.857
IVGNm19109	AF247637,AK142445,NM_172668	7736	5715	48343	56079	37	0.138	0	uc008kvx.1	NM_172668	Lrp4	low density lipoprotein receptor-related protein	5951.76	0.769			53.76	TTTTCCAGTAACCAATTGAGAAAAGTACAGTGCCACTTCTAAGAGGAAAGATGGACATTT	85.486	85.4089	64.5995	49.6	206.937	192.389	70.353	66.9132
IVGNm19110	AK142445	888			889		1	0					296.795	0.334		No enrichment	42.45	CTTTCTGGAGTTATTTAACCACTATGTTCAGTATTTTAGGGCTTTATGATAATTTAATAT	453.304	493.338	333.149	277.697	1096.26	1007.09	354.929	336.065
IVGNm19196	AK051189,AK158660	2429	1282	3171	5600	1	0.434	0					863.143	0.355			52.7	GAAGTAACTCCTCCCCACCAAAGCTGAGGTTGTAACAAACATACTCTGTGTAATTAAAAA	345.297	209.768	242.856	320.112	247.769	622.576	993.857	1575.07
IVGNm19197	AK158660	1547			1547		1	0					119.297	0.077		Expression below cutoff	45.44	ATAAAAAGTCTTCTCTTAATGTTCCTATCTATGAGACACAATGTGGGCATCGCTGACCTA	140.474	91.1116	115.917	167.008	134.384	320.673	512.129	766.147
IVGNm19199	AK083328,AK158769,NM_010703,X58636	3627	1191	110404	114034	11	0.012	0.328	uc008rjf.1,uc008rjk.1	NM_010703	Lef1	lymphoid enhancer binding factor 1	2445.99	0.943	203.104	No enrichment	52.34	GAATGACAGCTGCCTACATCTGAAACATGGTGGTAAGAGAAGCTCCTTCCCAACGTGCAA	724.251	827.546	656.947	618.398	557.862	343.737	284.589	286.332
IVGNm19232	AK052886,AK146026,AK162141,AK166609,AK172625,BC006687,BC085307,NM_019547,X75316	2279	716	11940	12830	4	0.069	0.208	uc008odh.1	NM_019547	Rbm38	seb4	815.241	0.668	236.494	Cytoplasmic	60.56	CCACCTTGATCCAGCGCACCTACGGGCTGACTCCTCACTACATCTACCCACCAGCCATTG	52.3069	65.1383	60.8773	43.0124	50.4422	72.5904	96.3055	109.805
IVGNm19273	AF179566,AK143894,AK158241,AK165396,AK167578,BC023930,NM_013867	3278	2460	107103	110381	11	0.026	0.491	uc008req.1	NM_013867	Bcar3	breast cancer anti-estrogen resistance 3	2311.47	0.76	81.2587	No enrichment	54.53	CCCTTTAGCAAAATCCTGCATGAAGGCAGAGAGTCTACATATGTCCCAGCAAGCAATGTG	222.596	334.072	301.882	323.108	336.011	882.2	999.777	829.379
IVGNm19285	AK031446,AK033824,AK076908,BC034092,BC066840,M81591,NM_008604	4453	2253	82191	86644	22	0.028	0.505	uc008pjp.1,uc008pjq.1,uc008pjr.1	NM_008604	Mme	membrane metallo endopeptidase	2496.43	0.878		Expression below cutoff	42.61	CCTGGGACCTAGCAGGTGGACAGCATCTCAATGGAATTAATACACTAGGAGAAAACATTG	69.7253	57.2977	57.4691	64.5868	84.4027	112.223	85.073	76.8754
IVGNm19309	AK007972,AK020258,AK159880,BC049974,BC055439,NM_172118	1127	519	5111	6238	3	0.175	0.458	uc008nnw.1		Myl9	smooth muscle isoform (Myosin RLC) (Myosin regulatory light chain 9).,Myosin regulatory light chain 2	577	0.532		No enrichment	56.65	CGCCGAGGACTTTTCTTCTCTGCAGCAGGGAAACCCCCAACACCCAAAGGCAAGATGTCG	571.921	557.009	631.543	591.932	538.518	240.196	312.819	343.23
IVGNm19321	AF126400,AF149309,AF163053,AF163054,AF165313,AF167439,AF169386,AF173848,AK088498,BC064120,BC156813,NM_001083959,NM_001083960,NM_012046	3372	1188	12253	15625	12	0.09	0.09	uc008odd.1,uc008ode.1,uc008odf.1	NM_001083959,NM_001083960,NM_012046	Spo11	SPO11, meiosis-specific,sporulation protein	998.63	0.81		No enrichment	46.57	ATTACCTACCAGCCCCTCTGGAAAAAAGAGCTGGAGATGATGGCAGACTCTAAGATGAAG	22.7955	70.2908	189.117	321.248	22.2554	54.8747	72.2115	73.0091
IVGNm19339	AF145716,AK021361,AK083464,AK146930,AK168005,BC060529,BC094348,EU163407,EU163408,EU163409,NM_001113419,NM_001113420,NM_001113421,NM_013928,NR_036665	2397	1677	731866	734263	10	0.003	0.456	uc008plr.1,uc008pls.1,uc008plt.1	NM_013928	Iqcj-schip1,Schip1	RIKEN full-length enriched library, clone:I730046J16 product:schwannomin interacting protein 1, clone:I920076J17 product:schwannomin interacting protein 1, full insert sequence (17 days embryo stomach cDNA, full insert sequence).,TIB-55 BB88 cDNA,schwannomin interacting protein 1	2195.32	0.956	267.024	No enrichment	53.04	AGGAAAAAGTCTCCCGTCGCTGATCTTCTCCCACACATGCCTCACATAAGCGAATGTTTG	609.629	534.927	402.197	356.023	880.567	968.028	907.648	885.044
IVGNm19344	AK005386,BC018420,BC099429,NM_001164827,NM_028054	1813	1170	6518	8331	10	0.187	0.546	uc008lti.1	NM_028054	Zfyve19	FYVE domain containing 19,zinc finger	900.989	0.544	227.985	Expression below cutoff	56.47	CAACCCTGCAAGGCAGAGATGGAGGGAGGGCCATGATAACTTTGATCTTAAAGAACATCA	74.0772	75.3641	137.185	177.065	77.1071	73.3081	72.0722	72.7734
IVGNm19354	AB257502,AK040991,AK131154,BC113165,BC113776,NM_001081089	2628	2403	8270	10894	21	0.238	0.693	uc008mfj.1	NM_001081089	A530057A03Rik	hypothetical protein LOC215456	1941.8	0.774		Expression below cutoff	55.56	TGCAGTCTGGACGTTCAAAGATCTGGGGGTACTTCAGGAGATGCCTAGCCCTACAGGACC	979.993	2990.46	10866.2	14261.9	777.998	1510.88	3797.34	5554.16
IVGNm19398	AB022914,AK005769,BC048475,DQ222038,DQ222039,DQ222040,DQ222041,DQ222042,NM_019981	1550	750	7367	8664	6	0.112	0.484	uc009fqf.1,uc009fqg.1,uc009fqh.1,uc009fqi.1	NM_019981	Tex101	testis-specific protein TES101RP	227.942	0.213		Expression below cutoff	51.57	AGTGCTATCAAGGAAGACTTGAATTCTCTGGAGGAGGCATGGACGCCACCGTGCAAGTTA	50.7354	410.982	5338.06	7731.31	30.9412	122.606	630.866	1410.61
IVGNm19444	AK008620,BC048568,NM_026961	610	330	1003	1609	3	0.366	0.541	uc009gfw.1	NM_026961	2200002J24Rik	hypothetical protein LOC69147	71.763	0.123		Expression below cutoff	51.8	GGCGATTCCAGCCCTGCTGTTCTCCCTTAAGACCCGGGAAGCCAACTCTGTTGGAGATTG	64.1356	82.9179	109.279	114.769	87.2566	188.587	220.341	194.867
IVGNm19454	AB029929,AB029930,AK003489,AK010839,AK028738,AK035592,AK090074,BC038280,BC052859,NM_007616	2535	534	32468	34955	2	0.069	0	uc009azo.1,uc009azp.1	NM_007616	Cav1	caveolae protein 1,caveolin	1617.1	0.747		Expression below cutoff	43.14	GAAATTTTATATGCTTACTGATATATTTTACACTTTTTTATGCTGCATGTCCTATAAAGA	1037.57	1751.19	3169.16	5137.33	1168.66	1084.41	1059.68	1068.55
IVGNm19479	AK013587,AK147291,AK147609,BC067039,NM_001025372,NM_007407	6243	1488	43317	49476	16	0.12	0	uc009cat.1,uc009cau.1	NM_001025372,NM_007407	Adcyap1r1	adenylate cyclase activating polypeptide 1	1903.4	0.305	150.969	Nuclear	52.55	ATTGTCTGGGATTTTAAGGATGTCAAACTGCTGTAGATGACTCAATAAATGTCTTATCGT	1219.51	1527.24	1728.05	1818.89	1407.97	2020.8	2507.24	3774.43
IVGNm19494	AK014591	2641	175		2641		1	0.066					1538.23	0.582	104.127		48.62	TTTATGAGAACTTGTTGCAATATGTATAAAAGGGAAATCTCTATTCTGTGCTCATTCTTC	263.049	350.578	644.308	771.846	244.896	314.478	300.554	319.178
IVGNm19558	AK018075,AK028992,AK147576,BC099897,NM_001134459,NM_001134460,NM_001134461	8200	2703	327494	335242	8	0.023	0			Prickle2		4476.05	0.564	61.5785	Expression below cutoff	48.34	CTTATGTTTATCTAGTTGGTTTCCATAGTTTTCAATAAAGTATTCTGGTTTAATCCTGAC	299.808	119.369	116.725	155.564	278.254	260.248	322.396	344.656
IVGNm19682	AK033923,AK081523,AK220402	5162	537	11061	16225	3	0.318	0.104					1184.31	0.293	543.757	No enrichment	47.13	CAAATATTAGGAGAGACTTTTTTGTTGTTGTCGTTTTGCTACAGATCATTGCTCTTCAAT	99.1191	139.501	111.573	90.1813	70.1501	60.2991	37.3706	32.7031
IVGNm19704	AJ238540,AK036845,BC054472,NM_013820	5495	2751	43917	49412	17	0.11	0.501	uc009cll.1	NM_013820	Hk2	hexokinase 2	3063.5	0.56	147.869	Nuclear	51.92	TTTGTCATCATGTACAGTAGAGAACTAGTTGAATTAACCATGTGATGTTAACTATTATTA	2834.19	2419.94	1414.57	1159.55	3081.81	3153.2	2112.4	2348.02
IVGNm19776	AK046210,BC013815	2659			2659		1	0					298.329	0.127	128.717	No enrichment	44.32	GTCTTTTTAAAAGGTGATTTTTAACATGCTGTCAGGACTGGGTAACTTATAAGTTAATAT	579.368	1069.27	1365.13	1682.48	576.034	297.75	220.217	245.601
IVGNm19803	AK049917,AK129460,AK140744,BC025636,BC092093,BC125373,BC125375,NM_181541	3696	3096	50709	53745	18	0.055	0.072	uc009eto.1,uc009etp.1	NM_181541	Caprin2	caprin family member 2	3012.77	0.898	481.975	Nuclear	42.3	AGTTCCTATCAGTCTCCTGGTGGCTACAAAGGTTTTGATAGTTACAGAGGACTTCCTTCA	421.002	810.994	1613.57	1726.09	430.181	598.458	744.563	675.815
IVGNm19992	AK036052,AK040864,AK085041,AK137376,BC016121,NM_133931	3271	1920	62339	65492	17	0.045	0.493	uc009bce.1,uc009bcf.1	NM_133931	Pot1a	protection of telomeres 1A	1547.24	0.53	161.597		41.53	TCATACAGGGAAAGGTGCATCACTATGGATGTAAACAGTGCTCAAGCTTGAAACCTATAC	327.094	378.241	319.118	243.336	359.654	386.157	503.561	516.322
IVGNm20008	AK041568,AK046187,AK133589,AK139619,AK144877,AK154025,AK159079,AK166055,BC010717,BC011506,BC080691,NM_145997	10969	5070	69507	80476	27	0.045	0.291	uc009dnd.1,uc009dne.1,uc009dnf.1,uc009dng.1		Jarid1a,Kdm5a	AT rich interactive domain 1A (Rbp2 like), JmjN containing protein, RIKEN full-length enriched library, clone:A630021G15 product:jumonji, clone:B020006K22 product:hypothetical Transcription factor jumonji, clone:G730046H09 product:jumonji, full insert sequence., full insert sequence. (Fragment).,2 cells egg cDNA,Lung RCB-0558 LLC cDNA,Mus musculus 3 days neonate thymus cDNA	6594.55	0.898	377.531	Nuclear	43.12	TCCTAGAGTCCAGCGCCTGAATGAACTTGAGGCAATGACTAGAGTAAGATTGGACTTCTT	142.737	203.215	292.141	252.791	136.022	141.989	136.385	128.913
IVGNm20012	AB045326,AB093280,AK140148,BC079667,NM_019697	5150	1893	509151	514303	5	0.009	0	uc009baq.1	NM_019697	Kcnd2	Shal-related,potassium voltage-gated channel	3750.5	0.787		Expression below cutoff	44.35	CTAAGGTCATTGTTTTTGACAATTTTGTTTGAAATTCATATATCTTATTTCAAAGGATAG	479.588	652.691	612.356	653.238	441.785	193.628	124.756	107.625
IVGNm20093	AK156312,AK191823,NM_001163475	3651	1956	20548	24199	6	0.151	0.536	uc009btv.1,uc009btw.1		AK191823,Zfp746,Znf746	RIKEN full-length enriched library, clone:F830016D04 product:Similar to zinc finger protein 398 homolog [Homo sapiens], full insert sequence.,Mus musculus activated spleen cDNA,Zinc finger protein 746.	1643.04	0.761	335.936	No enrichment	56.12	GAAGCTCAACACAGCAGCATCCACAGAAGCAGATGTAAAAATTGTTATCAAAACAGAAGT	42.1621	92.7257	136.577	113.776	34.733	64.317	63.9906	38.5419
IVGNm20150	AB071144,AK004713,AK028595,AK166981,AK170975,BC052725,NM_009531,U27398,U40005	4371	2790	22950	26581	15	0.112	0.378	uc009cyd.1	NM_009531	Xpc	complementation group C,xeroderma pigmentosum	1419.46	0.491	187.816	Expression below cutoff	52.08	CCATTCCACTGAAGTCAGCTGTGACAAAGGGGAGGAAATCTTCCAAGGAGACATCTGTAG	60.5735	83.0684	70.9355	57.952	59.5177	82.9413	116.261	124.756
IVGNm20204	AJ223305,AK032525,AK044508,AK053287,BC031918,NM_010338	4369	1800	20880	23915	2	0.127	0.377	uc009bcd.1	NM_010338	Gpr37	G protein-coupled receptor 37	2149.66	0.594		Expression below cutoff	46.69	AGATTTCTCCTGCAAGATCGTGCCCTATATCGAGGTGGCTTCTCTGGGTGTCACTACCTT	374.709	226.296	116.849	103.852	658.521	419.075	285.638	209.716
IVGNm20226	AB096262,AK034188,AK082207,BC056493,BC094311,BC152941,NM_177469	4758	1854	39157	43915	7	0.056	0.364	uc009kgb.1	NM_177469	Gpr123	G protein-coupled receptor 123	1195.67	0.577		Expression below cutoff	54.85	AAATTATGGCACCGAGGATGAGGACGTGGCATACTGCTGGATGGCCTGGGAACCCAGCCT	133.764	216.229	138.244	188.273	236.054	1159.22	1291.91	1228.6
IVGNm20227	AK034177,BC034128,BC057086,NM_207222	3327	438	215387	217488	4	0.01	0.051	uc009enl.1,uc009enm.1	NM_207222	Lmo3	LIM domain only 3	1828.9	0.751	246.935		42.92	TGCTTTGCCTGTCAGCTTTGCAATCAGAGATTTTGTGTCGGAGACAAATTTTTCTTAAAG	103.805	100.763	129.911	109.367	97.9568	73.1352	71.967	35.7215
IVGNm20245	AK018326,AK029793,AK029798,AK030378,AK047649,AK054066,BC028521,BC087897,BC139065,DQ867031,DQ867032,NM_178630	4207	3018	73793	77501	19	0.048	0.21	uc009bhm.1,uc009bhn.1,uc009bho.1,uc009bhp.1,uc009bhq.1,uc009bhr.1,uc009bhs.1	NM_178630	Agbl3	RIKEN full-length enriched library, clone:6530406M24 product:unclassifiable, full insert sequence.,ATP/GTP binding protein-like 3,Agbl3 protein.,Mus musculus 10 days neonate cerebellum cDNA	2030.79	0.609	175.702	No enrichment	38.97	ATAGAAGCATCAGTGATGACGATGACTTGGATGAGGATTCCTTCATGAAATTTGTAAGTG	172.873	291.022	503.063	507.138	184.216	155.672	198.739	178.823
IVGNm20256	AF204776,AK139659,BC104342,BC104343,BC139442,BC139456,NM_133204	1980	1407	15166	17146	5	0.115	0.619	uc009faz.1	NM_133204	Zfp371	zinc finger protein 371	122.058	0.071		Expression below cutoff	50.86	GTAATTCTGGATCCAGTTTTTTCCCCTAGAAAGACTGAGATTGAAGTCTTTTCTCAGAGA	68.0265	127.558	29.7464	9.50817	52.9105	241.152	264.85	147.268
IVGNm20265	AK016908,NM_001204223,NM_027709	1609	825	8753	10362	6	0.152	0.513	uc009efm.1		4933425B16Rik,Clec12b	RIKEN full-length enriched library, clone:4933425B16 product:hypothetical C-type lectin domain containing protein, full insert sequence.,Adult male testis cDNA	438.97	0.289		Expression below cutoff	41.95	GATGGTTCATTCCCCCCTCCAACCCTGTTTAGTGACAAGGAGCTTGCGAGTTTCAATGGA	86.7272	84.9373	85.5765	83.2043	103.22	188.656	313.67	216.688
IVGNm20267	BC119495	4784	567	28739	33523	5	0.143	0.119	uc009eri.1		Kras	GTPase KRas (K-Ras 2) (Ki-Ras) (c-K-ras) (c-Ki-ras).	2543.48	0.532	261.796	No enrichment	38.32	AAAATTAAAAAATGCGTTATAATGTAATCTGGGTGTTGACGATGCCTTCTATACATTAGT	374.67	489.552	733.151	657.691	344.371	430.703	361.371	317.537
IVGNm20273	AJ297548,AK132854,BC116823,BC116849,BC144825,BC144826,BC144836,NM_007491,U60881	1848	930	4449	5965	5	0.254	0.346	uc009iqp.1,uc009iqr.1,uc009iqs.1	NM_007491	Art5	ADP-ribosyltransferase 5 precursor,Ecto-ADP-ribosyltransferase 5 precursor (EC 2.4.2.31) (NAD(P)(+)-- arginine ADP-ribosyltransferase 5) (Mono(ADP-ribosyl)transferase 5) (YAC-2).	821.358	0.565	107.351	No enrichment	55.87	ATTTGGGTGGGGAGAAGAGACGTGGCTGTGTGTCCTCAAGAGCAGTCGGGCAGCCAGAGG	145.019	115.35	92.2818	80.2067	132.747	125.192	217.918	315.366
IVGNm20291	AF024519,AF201287,AF201288,AK003846,AK004584,AK083389,BC028813,NM_001077364,NM_010286	2960	603	58846	60994	3	0.035	0.132	uc009ukz.1,uc009ula.1,uc009ulb.1,uc009ulc.1	NM_001077364,NM_010286	Tilz3b,Tsc22d3	complete cds.,Mus musculus glucocorticoid-induced leucine zipper GILZ protein mRNA,glucocorticoid-induced leucine zipper isoform 1,glucocorticoid-induced leucine zipper isoform 2	1704.37	0.789	1327.97	No enrichment	50.46	ATACCCATAGGGCTAGATCTATATCTTAGGGTAGTGATGTATACATATACACATACACCT	400.38	336.583	1044.39	1342.99	365.456	302.961	410.693	472.415
IVGNm20292	AK003880,NM_021439	5519	1056	204876	210395	2	0.026	0	uc007gke.1	NM_021439	Chst11	carbohydrate sulfotransferase 11	2244.93	0.407	257.893	Nuclear	49.94	AATTCTCTCCCTGTATCTTACTATACTGTTAAAGAAGCTGAATTCTATGTTGCCAACAGA	821.701	671.801	602.504	726.999	824.801	355.927	245.967	356.356
IVGNm20294	AK004122,AK172169,BC003872,NM_197996	3605	882	42222	45829	7	0.079	0.172	uc007fgv.1,uc007fgw.1	NM_197996	Tspan15	RIKEN full-length enriched library, clone:2700063A19 product:TETRASPAN NET-7 homolog [Homo sapiens], full insert sequence.,Mus musculus 11 days embryo whole body cDNA,tetraspanin 15	1024.79	0.285		No enrichment	51.09	AAAAAAAACTGTTGAAGAAACTTCCTTTTGAAATATGCACAGCACAAGTAAATAGTAATT	95.1483	120.395	87.9283	93.2245	124.984	389.174	339.01	338.101
IVGNm20346	AK008176,BC147605,BC147612,NM_001081219	3386	3132	12332	15718	26	0.214	0.53	uc007hkh.1,uc007hki.1	NM_001081219	Myo1a	RIKEN full-length enriched library, clone:2010010B23 product:myosin, full insert sequence., heavy polypeptide-like (110kD),Mus musculus adult male small intestine cDNA,myosin IA	2666.16	0.795		Expression below cutoff	53.37	AGAGGCAGCTCTCTGTCACTGTGACTGAGAAGTTCTCAGTGAGGTTCAAGGAGGGCAGTG	50.0054	115.69	173.625	202.688	63.267	333.264	227.743	214.081
IVGNm20473	AK016707	1789	329		1789		1	0.184					63.524	0.036	63.2637		47.18	GTAGCATATAACCACTCCATACACTTAGGCAAATGTATGTGAATAATTTCTTAAAGAAAT	107.917	106.496	234.697	368.849	115.169	90.7326	81.6817	72.8087
IVGNm20512	AK018456,AK171905,NM_001033331,NM_001079876	6748	2049	28400	35145	10	0.192	0	uc007gsd.1,uc007gse.1	NM_001033331,NM_001079876	Gas2l3	growth arrest-specific 2 like 3	1381.05	0.205	104.849		41.26	AAATGTATTTGAAATCCTTTTTTTAATGTTCTTTTATGACCAGAGCAATTATTAAAATGG	240.775	193.789	137.517	122.988	248.879	314.755	245.568	275.466
IVGNm20549	AK020213,AK162630,AK169919	1475			1475		1	0	uc009uzk.1		AK020213	RIKEN full-length enriched library, clone:8030469F12 product:unclassifiable, full insert sequence.,Mus musculus 15 days embryo male testis cDNA	972.967	0.66		No enrichment	30.03	GTAGACATGGAACTTTAAGTTTCTATAAAGTTAGTAATTGCTTTATTGTATTAGTATTAG	9.97826	115.737	3.21487	6.66237	1008.19	917.875	796.654	839.613
IVGNm20578	AK021126,AK030316,AK045412,NM_001081124	3854	2343	80516	84370	16	0.046	0	uc009usn.1,uc009usq.1	NM_001081124	Mtap7d2	MAP7 domain containing 2	2248.75	0.583	847.148	No enrichment	47.14	GTTAAAGAATGTATTAGTCTCAGAAGCTGTGTATGTTTATGTGATAGAATCTAAATAAAA	211.582	898.096	2025.33	1857.45	185.63	508.881	660.594	739.821
IVGNm20689	AK043098,AK075928,AK078061,BC020100,BC023194,BC083125,NM_153059	4554	1335	14465	19022	6	0.086	0.292	uc007hgd.1	NM_153059	Tmem5	transmembrane protein 5	1834.64	0.853	163.396	Nuclear	42.02	TAAACTTTGTTGGGTTTCTGCAAGAGAACAGTGGCAGCCTCAGGAGACAAATGAAAGCCT	943.208	1126.8	2070.64	2995.25	1146.4	1025.48	1319.02	1167.53
IVGNm20760	AF319464,AK076154,AK089066,BC111523,NM_031397	3177	2931	231438	234535	21	0.013	0.867	uc007fof.1,uc007fog.1,uc007foh.1	NM_031397	Bicc1	Protein bicaudal C homolog 1 (Bic-C).,bicaudal C homolog 1	3011.99	0.948	145.718		54.02	TGTCTGCCTAGCAAGGCAGTATCTCATGGGGTGTCTTCCTCTGGTGTTGATGTTTGATAT	131.348	110.55	97.2243	101.179	133.827	180.464	207.308	217.336
IVGNm20763	AK076513	1606	1140	33402	35008	15	0.046	0.71	uc009urt.1	NM_019736	Acot9	acyl-CoA thioesterase 9	1137.35	0.708	470.343	No enrichment	44.89	CTTTGGATTCAGAAGCCATCCCACTATTGGCTTTGGACCTTGAACAAGGGGCTTCTTACT	58.407	88.0101	99.2722	76.0727	59.2792	74.9154	156.115	234.261
IVGNm20811	AK082289	968			968		1	0					475.873	0.492		No enrichment	42.67	CGTGAGATGGGATCAATATTGAAAGTGGGGATTTTTTTTCTAAAGTAATCTTTACATGAG	1288.05	822.154	706.51	909.42	1082.55	1441.01	1406.31	1523.25
IVGNm20864	AK008409,AK088571,BC062137,NM_025914	1703	1191	18620	20323	10	0.083	0.698	uc007gss.1	NM_025914	Actr6	actin-related protein 6	1253.84	0.745		Nuclear	38.04	TTGTCTATTCAATCCAAAACCTACCTGAAGAAATGCAGCCACATTTTTTTAAGAACATCG	4197.13	2854.09	1657.01	1665.63	3479.1	1305.55	1280.88	1119.75
IVGNm20865	AK018777,AK088655,AK134301,AK165233,AK165968,M57647,M64262,NM_013598,S40534,U44725	5450	819	79223	84589	9	0.025	0	uc007gxp.1,uc007gxq.1,uc007gxs.1	NM_013598	Kitl	RIKEN full-length enriched library, clone:1500026E05 product:kit ligand, full insert sequence.,Mus musculus adult male cerebellum cDNA,kit ligand	2650.94	0.686		No enrichment	38.38	CTAAGATTAGAAATGGACACTTTATTCTAATACGGGAGTTGCAAACTAAGTCACTCATAT	498.857	490.316	369.138	361.961	350.886	143.741	73.605	76.5355
IVGNm20994	AF317552,AK032817,AK049971,AK088260,AK147438,EU616680,EU616681,EU616682,NM_133196	7514	1890	23199	27486	15	0.081	0.113	uc009ufj.1,uc009ufk.1	NM_133196	Cstf2	3' pre-RNA subunit,cleavage stimulation factor	3638.77	0.919	381.508	No enrichment	42.77	AGCCAAGTCACACCCCAGGATCATGAGAAGGCTGCTTTGATTATGCAGGTCCTTCAGCTC	624.618	725.609	1003.56	1212.15	574.8	504.065	391.324	359.067
IVGNm21098	AK039618,AK165896,AK168761,AK220231,BC141115,EU770627,NM_001033264	2397	1809	12990	15278	17	0.145	0.233	uc007hlo.1,uc007hlp.1	NM_001033264	Gls2	mitochondrial),glutaminase 2 (liver	1967.86	0.836	1271.12	No enrichment	54.57	ACAGCCCTACATGTCGCTGCAGCTGAAGGGCACATTGAAGTTGTCAAATTTCTGATCGAG	113.272	164.293	263.592	238.208	106.036	183.806	109.491	65.9027
IVGNm21111	AB075041,AJ278534,AK014313,AK045948,AK046398,AK081845,AY050525,AY050526,AY171234,AY647242,BC034241,DQ148493,DQ148494,DQ148495,NM_001190885,NM_001190886,NM_027398	2289	681	361608	363853	8	0.003	0.29	uc007iko.1,uc007ikp.1,uc007ikq.1,uc007ikr.1	NM_027398	Kcnip1	Kv channel-interacting protein 1,Kv channel-interacting protein 1 (KChIP1) (A-type potassium channel modulatory protein 1) (Potassium channel-interacting protein 1).,Potassium channel interacting protein 1.	1406.09	1		No enrichment	51.3	AGATGAATTTCTTGAATCATGTCAGGAGGATGACAACATCATGAGATCTCTACAGCTGTT	129.845	181.541	152.052	114.925	117.122	46.9511	21.8092	28.7373
IVGNm21126	AJ132098,AK002773,AK145984,AK149485,AK167427,BC019203,NM_011704	2321	1539	8240	10561	6	0.172	0.548	uc007eqc.1	NM_011704	Vnn1	vanin 1	850.379	0.471		Expression below cutoff	45.71	CACACCGTGGAAGGGCAGTACTACCTACAGATCTGCATCCTGCTAAAATGTAAAACTACC	117.361	166.167	104.376	106.378	132.434	836.315	1019.85	860.024
IVGNm21129	AK077564,AK134554,AK160872,AK197253,BC027010,M14674,M15442,M16472,NM_011123	3137	834	12469	15547	7	0.152	0	uc009ujc.1,uc009ujd.1	NM_011123	Plp1	proteolipid protein 1	2339.89	1.01		Nuclear	43.19	AACCTTCTGTCCATCTGCAAAACAGCTGAGTTCCAAATGACCTTCCACCTGTTTATTGCT	54.5327	79.196	140.62	233.987	68.5103	59.5659	70.6254	83.442
IVGNm21161	AF053486,AK005848,AK006464,AK029585,AK030256,AK161287,BC061148,NM_010214	3402	2629	2808	6209	1	0.406	0.609	uc007gla.1	NM_010214	Fhl4	four and a half LIM domains 4	888.497	0.263	44.9051	No enrichment	41.01	ACATAGGCAATAAACCTTCCACTGAGATGTTCCAGAAAATAAACATTATGAACTTAGCTA	132.877	304.726	1254.05	2034.95	126.96	164.183	158.03	163.685
IVGNm21162	BC030037,BC062809,BC080770,D89628,NM_010216,X99572	1876	1077	28206	29100	6	0.024	0.446	uc009uvm.1	NM_010216	Figf	c-fos induced growth factor	1180.06	0.643	412.011	Expression below cutoff	46.73	CTCCACCAGATTTGCGGCAACTTTCTATGACTTGTAGCTTCAGATGTCTTTGCGCCATCA	96.1354	73.5279	57.1516	57.5678	92.0347	135.7	270.739	453.933
IVGNm21167	AB051560,AB051561,AB051562,AK016420,AK029845,AK029905,AK043821,AK220553,AY255674,AY294283,BC067398,BC072632,NM_028736,NM_130891,NM_133442	3910	3384	629286	632947	24	0.005	0.154	uc007heg.1,uc007heh.1,uc007hei.1,uc007hek.1,uc007hel.1,uc007hem.1,uc007heo.1,uc007hep.1,uc007heq.1	NM_028736,NM_130891,NM_133442	Grip1	glutamate receptor interacting protein 1 isoform	3192.54	0.907	370.578	Nuclear	48.99	GGCTTGAAGCCCTACGACAGGCTCTTACAGGTAAATCACGTGCGGACGAGAGACTTTGAC	509.373	634.027	546.317	528.733	415.452	317.229	220.912	205.033
IVGNm21177	AK045068,AK049271,AK170287,BC085142,BC089307,NM_001113470	4823	810	16515	21259	7	0.101	0.087	uc007hhj.1		Ctdsp2	Carboxy-terminal domain RNA polymerase II polypeptide A small phosphatase 2 (EC 3.1.3.16).	2002.68	0.682	361.856	No enrichment	55.59	TTGAGGGGACCACGCACCAGGTATATGTGCTCAAGAGGCCTTACGTCGATGAGTTCCTGA	359.777	374.5	258.004	219.537	323.319	423.729	943.43	1221.41
IVGNm21220	AK003674,AK076498,AK151282,BC131907,BC144745,NM_026778	1164	738	9246	10188	3	0.061	0.631	uc007voa.1	NM_026778	Cthrc1	collagen triple helix repeat containing 1	757.293	0.826		Nuclear	46.13	TTCAACTATTAATATTCATCGTACTTCCTCTGTGGAAGGACTCTGTGAAGGGATTGGTGC	1179.08	676.754	545.771	697.475	879.265	838.023	1679.62	1078.25
IVGNm21232	AK004304,AK147883,AK153711,BC022643,NM_001033217	4085	2496	92693	96778	7	0.042	0.611	uc007xja.1,uc007xjb.1	NM_001033217	Prickle1	prickle like 1	2328.05	0.574		Expression below cutoff	52.76	TAATGTATATACTGTACAGTTGAGATTTTAAAGCTGATATTTTTATATCCCTGAATTGCA	87.2211	88.4451	53.4059	46.3496	101.616	140.546	156.876	161.792
IVGNm21243	AK005675,NM_028797	722	501	27247	27969	8	0.025	0.694	uc007xyd.1		Fam112b,Gtsf1	Protein FAM112B.	657.809	0.916		Expression below cutoff	47.51	GGAAATGCACAGTAACTGAACATCTTTTTCAAATGCCAGACTGTGGAAGACTCTTGCTTA	61.376	184.086	1544.29	1579.47	47.6076	144.212	2523.25	6882.05
IVGNm21277	AK007478,AK154596,AK164377,NM_145465	2924	1293	90316	92990	10	0.028	0.484	uc007vac.1	NM_145465	Stk24	serine/threonine protein kinase 24	1831.92	0.685	210.03	No enrichment	50.23	TGTTTTCAATTGGAACATATCTTGTCTCACAGAGCTTTAAATTATTCTCCTAAGTTTCTT	2881.97	3443.56	3041.74	3330.09	3038.25	2363.33	1700.78	1612.68
IVGNm21292	AJ131395,AK009906,AK136987,AY221110,NM_181277	6454	5391	206606	213051	47	0.03	0	uc007vsc.1,uc007vsd.1	NM_181277	Col14a1	alpha 1, type XIV,procollagen	4871.91	0.755	1230.46	No enrichment	49.38	TTAAAAACAAAACCATAGAGTCTGTTTTCCAGTAGTCTTGATTCGTATAAAATAATGACT	1957.23	1508.86	1017.92	1268.19	2435.39	5358.6	5397.85	4568.53
IVGNm21486	AK030586,AK043772,AK162398,BC016100,NM_144852	3231	1920	1709	4654	5	0.617	0.476	uc007ylj.1,uc007ylk.1	NM_144852	Slc7a4	Slc7a4 protein.,solute carrier family 7 (cationic amino acid	1204.89	0.468		No enrichment	54.79	ACGCTTTATCTTCTGGCTGCTGGTCGGACTTGTCGTGTATTTTGGCTATGGCATCTGGCA	150.212	260.162	324.61	430.086	130.248	110.997	128.271	182.52
IVGNm21564	AF255911,AJ291757,AK010616,AK010826,AK013914,AK028757,AK045095,AK078128,AK153636,BC028778,NM_023844	2899	897	47436	50335	9	0.021	0.24	uc007ztf.1,uc007ztg.1	NM_023844	Jam2	RIKEN full-length enriched library, clone:2410167M24 product:junction cell adhesion molecule 2, clone:B130032E13 product:junction cell adhesion molecule 2, full insert sequence (9.5 days embryo parthenogenote cDNA, full insert sequence).,ES cells cDNA,junction adhesion molecule 2	938.62	0.766		No enrichment	45.08	CTCCTTGGTCTACTACCAACAGGCTCTCCAAGGTGACTTTAAAGACCGTGCTGAGATGAT	56.7813	92.6158	55.5789	51.3614	61.6378	101.219	230.196	317.165
IVGNm21588	AK035498,AK048150,AK134352,AK136503,AK137278,AK161067,AK162492,AY093499,BC037489,NM_001083894,NM_153404	3801	1353	38014	41725	9	0.035	0.34	uc007yru.1,uc007yrv.1	NM_001083894,NM_153404	Liph	member H isoform 1, member H isoform 2,lipase	1003.49	0.645		Expression below cutoff	48.16	GACAAATTGTGCCATGTCCCCGTGTAGGCTACTATGCTGACAGCTGGAAAGAGTACTTAT	130.801	192.061	76.6159	43.359	136.355	252.597	340.314	301.444
IVGNm21718	AK090258	2538	246	34	2573	1	0.987	0.097					548.079	0.216		No enrichment	46.73	GATCCGGCAGAGGGAGGTGGTAGACCTGGAGGAGAAGACTCAGCCAGGATCGCACCGGGA	119.329	74.9923	64.0868	71.2751	91.0561	87.558	181.845	114.208
IVGNm21749	AK020048,AK134453,AK144445,BC147793,BC147798,BC150861,NM_001033182,NR_033803	1967	432	2248	4215	1	0.18	0.149	uc007xsx.1	NM_001033182	6030408B16Rik	hypothetical protein LOC77717	326.121	0.311	276.959	No enrichment	50.74	TCCAACCCACAAGCTCTTATTTCCCGCACAGGTGCTGGACATCTCCCCTCGCCTGCCGCC	661.509	572.088	397.16	393.419	763.871	1229.94	1154.43	1428.42
IVGNm21810	AK019636,AK141303,BC048354,NM_030046	2823	1593	21701	23754	11	0.048	0.216	uc007vgc.1,uc007vgd.1		AK141303,BC048354,Dnajc21	C2H2 type containing protein, RIKEN full-length enriched library, clone:4930461P20 product:hypothetical U1-like zinc finger/Zinc finger, full insert sequence.,Mus musculus adult male testis cDNA	1648.81	0.818	395.807	Nuclear	43.06	AGGATCAGGAGCCCAGAAACGGATTGGATGGCAAGGACAGCGAGGAGGCTGAGGAGGCTG	1009.18	1640.94	2628.7	2273.92	989.787	1105.4	1005.9	917.841
IVGNm21958	AK007478,AK154596,AK164377,NM_145465	2924	1293	90316	92990	10	0.028	0.484	uc007vac.1	NM_145465	Stk24	serine/threonine protein kinase 24	1831.92	0.685	212.16		50.23	TACTGTTTCTTAGTGTTTTCAATTGGAACATATCTTGTCTCACAGAGCTTTAAATTATTC	2472.47	2885.33	2477.33	2791.42	2488.66	2054.03	1411.34	1321.21
IVGNm21986	AK143132,AK220431,BC004843,BC052010,NM_001163465	2605	1983	7942	10132	14	0.202	0.298	uc007whd.1	NM_008164	Rhpn1	Rho GTPase binding protein 1,rhophilin	1075.7	0.54		Expression below cutoff	61.23	AAGGTGACTGACTTCTTCCATCGGCTGGGACCCTTGTCTGTGTTTTCAACCAAGAACCGA	107.889	89.1167	83.7852	89.8968	154.337	145.31	161.306	212.064
IVGNm22003	AK076407,BC019155,BC031593,NM_146063	2097	1596	8896	10993	8	0.185	0	uc007xug.1	NM_146063	Krt79	keratin 6L	1256.73	0.611		Expression below cutoff	55.99	TCTGGAGATTGTCCCAGCGCAATCAGCATCTCGGTGACCGGCAACTCTACCTCCGTTTGC	23.2411	64.6628	111.993	154.221	54.3322	127.899	78.896	88.5701
IVGNm22008	AK009374,BC024580,NM_181588	1045	735	20167	21212	5	0.049	0.669	uc007vki.1	NM_181588	Cmbl	carboxymethylenebutenolidase-like (Pseudomonas)	452.39	0.448	264.576	No enrichment	46.7	AAAATGACACTGTGATTCCACTTGAGCAGGTTTCTACACTGACCCAGAAGCTTAAAGAAC	111.256	171.145	302.259	350.422	110.425	113.212	176.745	165.707
IVGNm22049	AK078556,AK162008,AY237726,BC034209,BC037721,BC045197,BC058610,BC145279,BC150749,BC171954,NM_139300	7809	5853	209676	217485	31	0.027	0.388	uc007zbd.1	NM_139300	Mylk	light polypeptide kinase,myosin	5404.08	0.957		No enrichment	53.5	TTTCATCAGTAACTTGCTGAAGAAAGATATGAAAAACCGTCTGGACTGCACCCAGTGCCT	200.022	298.86	472.237	716.215	220.906	557.415	1215.79	1398.65
IVGNm22060	AK042930,AK088768,AK129452,AK133905,AK145459,AK146670,AK159009,AK159525,AK159930,AK183983,BC014855,BC034011,BC052862,BC066213,BC071200,NM_001146174,NM_011241,U08110	2961	1911	23036	25672	17	0.097	0	uc007wwz.1,uc007wxa.1,uc007wxb.1	NM_011241	Rangap1	RAN GTPase activating protein 1	1756.63	0.978	1313.62	No enrichment	55.37	GCTGCTCATCCACATGGGTCTGCTCAAGAGTGAAGACAAGATCAAGGCCATACCCAGCCT	1389.54	1165.45	659.066	593.652	1546.64	1960.77	1489.68	1348.73
IVGNm22079	AK006539,AK030004,BC068203,BC096672,BC116891,BC116893,BC144714,BC144715,NM_138581	4351	651	7504	11855	20	0.094	0.402	uc007wsr.1,uc007wss.1	NM_138581	1700088E04Rik	1700088E04Rik protein.,hypothetical protein LOC27660	1024.54	0.588	1296.42	No enrichment	55.35	GCTCCAGAGCTGGACCGGTTTGATGAACTGGTGAAAGAAATCCAAGACAGGAAAGAATTC	109.221	91.079	92.9494	109.477	112.087	61.1954	53.7573	48.4193
IVGNm22086	BC100483,NR_027699	900	318	23178	24078	4	0.037	0.353	uc007urn.1		2810032E02Rik,Serp2	11 days embryo whole body cDNA, RIKEN full-length enriched library, clone:2810032E02 product:unclassifiable, full insert sequence.,Mus musculus 10	338.472	0.376	1938.49	No enrichment	57.44	ACATCTCAGCAGCCATCGACTCTCGCAAGCTATCTTCCAGATCATACAGAGCATAAGGAT	141.144	76.4837	69.1629	72.5934	150.311	109.713	138.471	162.52
IVGNm22121	AB048364,AK018634,AK086508,BC023365,BC038274,NM_023608	2494	1620	6458	8952	15	0.259	0.283	uc009twi.1,uc009twj.1,uc009twk.1	NM_023608	Gdpd2	osteoblast differentiation promoting factor	1767.06	0.713	343.048	No enrichment	52.42	CAGATGCAGAACCCCCTCTGGCTTCTTCCCCCTCAAAAATACTTAATGATTTGGGTGATC	232.48	256.179	305.61	324.811	230.457	186.809	137.266	140.181
IVGNm22123	AB055070,AK028319,AK049645,AK160114,AK169212,BC011289,BC040822,BC049621,BC058797,NM_001168471,NM_001168472,NM_026556	2443	679	16504	18774	2	0.12	0.109	uc007kva.1,uc007kvb.1	NM_026556	Dynll2	dynein light chain LC8-type 2	1508.9	0.626	618.858	Expression below cutoff	53.42	AATGTTTGATTTTAGGTTTTATTTTTCTTATGAATGTCCAGATCTGTGTTTCCCTGCCCT	6989.02	8636.67	9920.17	9494.28	5685.66	6049.78	5017.17	5787.57
IVGNm22142	AF071427,AK002843,AK088315,AK149817,AK151779,AK151860,AK152337,AK152483,AK153436,AK165065,AK169307,NM_018738,U53219	2022	1272	6213	8036	3	0.225	0	uc007jaq.1,uc007jar.1,uc007jas.1	NM_018738	Igtp	RIKEN full-length enriched library, clone:0610039K12 product:interferon gamma induced GTPase, full insert sequence.,Mus musculus adult male kidney cDNA,interferon gamma induced GTPase	350.488	0.176	100.106	No enrichment	49.51	GTACCTAGATTGTTAGGCTTTTAGTCTTCATTGTGATGCATGTTTAAATAAAACTCTTTT	435.426	354.292	653.481	864.17	384.185	176.566	158.598	202.546
IVGNm22251	AK004677,AK122491,AK191256,BC100393,NM_026167	3232	1944	142561	145783	8	0.022	0.594	uc009sut.1,uc009suu.1,uc009suv.1	NM_026167	Klhl13	kelch-like 13	2976.51	1.006			43.46	GCTAGTGACTACTTCAAAGCTATGTTCACAGGTGGAATGAAAGAACAAGAGCTGATGTGC	104.504	140.289	104.02	97.6568	117.287	92.8142	53.2193	43.9826
IVGNm22308	AK035696,AK075773,AK081798,AK088813,AK089887,AK098093,AK151639,AK152366,AK159987,AK167972,AK168164,AK170802,AK170971,AK170972,AK171140,AK186577,AK189329,AK196361,AK207834,AK209711,AK218872,BC023961,BC025533,BC029144,BC032184,NM_145925	2291	527	14719	17010	5	0.131	0	uc007fvx.1	NM_145925	Pttg1ip	pituitary tumor-transforming gene 1	323.385	0.146	1012.78	No enrichment	51.03	CTTGTCAAACATTTCTTAAGTATTATAGCAGGCATTGAGAGTTATCTTTCTCCTGTCTAT	3100.67	2755.21	4313.28	5782.56	2711.9	2911.92	2853.62	2834.16
IVGNm22327	AJ000262,AJ002272,AK138436,AK196068,BC034089,BC053043,NM_010404,NM_177981	3652	1884	5659	8815	12	0.354	0.491	uc007lkx.1,uc007lky.1	NM_010404	Hap1	huntingtin-associated protein 1	1192.65	0.367	1315.76	No enrichment	57.62	TAGTCAGCCTTTGTATTGATGTATGTGCCAATGTGGGAAATAAAGAACTTGTGAGATATC	500.766	290.759	318.147	357.119	628.081	588.218	741.039	1151.02
IVGNm22330	AB093253,AB288871,AF011908,AK036705,AK076214,AK147239,AK155100,AK197545,AY236858,AY236859,BC042837,BC052323,BC080846,NM_001198785,NM_001198787,NM_007377	6449	4122	34422	39850	13	0.131	0	uc007mrk.1,uc007mrl.1,uc007mrm.1,uc007mrn.1,uc007mro.1	NM_007377	Aatk,mKIAA0641	Mus musculus mRNA for mKIAA0641 protein.,Serine/threonine-protein kinase LMTK1 (EC 2.7.11.1) (Lemur tyrosine kinase 1) (Apoptosis-associated tyrosine kinase) (AATYK) (Brain apoptosis-associated tyrosine kinase).,apoptosis-associated tyrosine kinase	2211.5	0.401	168.422	Expression below cutoff	60.69	AAAATGGGGCGATTCTAAGTTATTGTTGCCAAAGACATGTAAAGTATATTGTTGCTTTGG	136.031	228.392	373.214	217.758	86.0267	75.8734	96.6064	111.001
IVGNm22358	AB017189,AB023409,AK142288,AK148134,AK192451,AK195703,AK195932,AK198312,AK198894,AK200334,AK202910,AK208600,AK208758,AK210325,AK211029,AK212535,AK212850,AK215646,AK217221,AK219374,BC013739,BC026131,NM_011404	3495	1536	23059	26535	10	0.121	0	uc009nsc.1	NM_011404	Slc7a5	solute carrier family 7 (cationic amino acid	1300.59	0.385	731.149	No enrichment	56.25	AGTGCTGTGGTTATAATGTCTTTTACTATTGTATTAATGGCTAGCCTGTTACATTAGACT	1277.91	1490.5	1023.68	847.194	1417.34	2175.05	1908.22	2305.12
IVGNm22361	AK030972,AK036747,AK037789,AK043024,AK049342,AK075851,AK150053,AK173137,AK209672,BC026135,NM_009163	4360	1707	44963	49000	14	0.082	0.278	uc007ffk.1,uc007ffl.1	NM_009163	Sgpl1	sphingosine phosphate lyase 1	1797.48	0.476	675.4	Nuclear	48.81	TTAATATTACCAGTTTTATACTTGGAAAATGGTACTTGCCTCTTTGAAATCTATTTTGTC	4071.96	5028.84	7350.55	8264.24	4502.96	4175.9	3788.88	3881.85
IVGNm22365	AF004428,AK131855,AK189057,AK210700,AK215058,NM_009413	1267	615	112375	113542	6	0.01	0	uc007etr.1,uc007ets.1,uc007ett.1	NM_009413	Tpd52l1,mD53	RIKEN full-length enriched library, clone:1810073J04 product:tumor protein D52-like 1, complete cds., full insert sequence.,10 day old male pancreas cDNA,Mus musculus tumor protein D53 (mD53) mRNA,tumor protein D52-like 1	587.847	0.464	547.652	Expression below cutoff	49.09	ACCAAATTGCTTGTGATTTTTATGTGCATTTATTTAAGTCATTAAAATAATTCATTTTAA	929.935	1455.26	875.87	885.732	1620.86	3283.7	2152.03	1778.2
IVGNm22391	AF080572,AK157207,AK218100,NM_001142916,NM_011961	3711	2274	62557	66205	19	0.052	0	uc009rau.1,uc009rav.1	NM_011961	Plod2	2-oxoglutarate 5-dioxygenase,procollagen lysine	2501.44	0.712	691.21	Expression below cutoff	43.24	TTTAAATATACTATAGCTACTGTTTTTAATTTAAAGGTTAAACTTGAAGAAAGTCTTTAT	148.31	106.086	97.6353	93.0205	163.41	231.37	197.434	208.194
IVGNm22403	AK080043,AK220388,NM_028908	3491	2676		3491		1	0.566	uc009nyi.1	NM_028908	4933403G14Rik	hypothetical protein LOC74393	856.584	0.245		Expression below cutoff	48.81	TGGTTTACAGACTTTCATAACATTCTGATCTTTTATTACTTACTCTCCCTTTTCTCTTAC	261.977	236.666	302.505	397.607	286.939	275.014	213.115	196.251
IVGNm22540	AJ006584,AK009448,AK049742,AK153974,BC031450,BC043656,NM_012011	3114	1419	16216	18253	11	0.098	0.307	uc009uzd.1	NM_012011	Eif2s3y	eukaryotic translation initiation factor 2	263.149	0.111	1078.81	No enrichment	36.38	TCAGTATGCTGCTCCAGGTGGTCTTATTGGAGTTGGAACAAAAATTGACCCAACGTTATG	275.932	458.906	152.238	120.734	1916.66	1916.37	2594.12	2336.92
IVGNm22652	AK048534,AK049298,AK165456,AK172695,BC010213,BC026847,BC028857,BC051098,BC080667,NM_152234	3661	1746	35896	39475	10	0.057	0.38	uc007qtl.1,uc007qtm.1	NM_152234	Ubqln1	ubiquilin 1 isoform 2	3183.07	0.937	592.91	No enrichment	47.89	ATGCTTAATAATCCAGATATAATGAGACAAACACTGGAACTTGCGAGAAATCCAGCGATG	93.935	108.107	88.8439	88.5268	128.898	147.845	183.207	194.332
IVGNm22653	BC025577,BC051175,NM_183155	3708	3501	30494	34202	13	0.108	0.776	uc007oso.1		BC002230	Uncharacterized protein C14orf102 homolog.	2036.31	0.554	82.892	No enrichment	54.42	AGGAAGACTGTGAGGACCCTGAGAGACAGGTGCTGTTTGATGACATTGGGCAATCTTTGA	149.21	193.451	226.545	214.425	155.455	227.106	385.903	541.09
IVGNm22664	AK136475,BC052495,BC087933,L22190.1,NM_009117,U60437.1	2438	387	1875	2482	3	0.243	0.6	uc009gyz.1,uc009gza.1	NM_009117	Saa1	serum amyloid A 1	279.431	0.4		No enrichment	53.82	GTATATCTCTCATGTGTGTATCCCACAAGGGTTTCAGAACTGAGTTACTCTTGCAGTAGT	52.2717	46.5429	16.8573	18.2502	52.7049	284.866	458.307	271.663
IVGNm22673	AK028041,AK045328,AK147258,AK155997,AK164286,BC034122,BC050095,BC053911,NM_011401	6250	1482	10978	14695	9	0.252	0.192	uc009dpq.1	NM_011401	Slc2a3	solute carrier family 2 (facilitated glucose	1655.79	0.415	517.974	Nuclear	47.41	CATCTTGTGAATATCTTCATACATACTTTCTATTAATGTTACTGTAGTTTCTGTTTTGAA	1916.25	1838.87	1229.49	895.133	1730.67	1473.88	1554.1	1767.12
IVGNm22681	AK162104,BC055800	1958			1958		1	0					434.79	0.222	25.0342	Nuclear	45.2	GCCAGATTGTACAACTTTTATGTGTATTTTTAAAGCTCATGATATGAGGATCATTATCTA	420.413	489.474	581.703	618.458	323.511	213.045	181.179	216.864
IVGNm22692	AK010854,AK014094,AK018849,AK159788,AK166904,AK166995,AK167396,AK167633,AK167935,AK168670,BC005559,BC083119,NM_025607	1502	500	5743	7245	5	0.207	0.236	uc009cii.1,uc009cij.1,uc009cik.1	NM_025607	2500002L14Rik,Rnf181	RIKEN full-length enriched library, clone:3110030B08 product:hypothetical RING finger containing protein, full insert sequence.,13 days embryo head cDNA,ring finger protein 181	589.764	0.425	458.427	No enrichment	51.78	CCTCCGTGATTCTCCAGAACACACTGCAGACGTGCAAATTAGAATTCTTTTAATAGATAT	9806.07	9101.87	8021.96	8089.24	12472.3	18358.5	17659.4	17272.9
IVGNm22698	AK012765,AK032573,AK050481,AK082953,AK089968,AK129084,AK145904,BC023889,BC058619,NM_027268	4674	1245	55790	60476	7	0.026	0.148	uc009bzw.1	NM_027268	Scrn1	secernin 1	1479.66	0.832	298.574	No enrichment	49.95	GGGCACGTGCTGTCATCGAGAGTGACGAGGAGCAAGGTCGCACCCTGAGGAAGACCATGC	208.193	201.601	129.435	189.535	484.314	550.134	563.391	555.647
IVGNm22741	AK045070,BC070425	5784		43952	45988	10	0.044	0	uc009hnk.1,uc009hnl.1		AK045070,BC070425	RIKEN full-length enriched library, clone:B130024G19 product:hypothetical protein, full insert sequence.,Mus musculus 9.5 days embryo parthenogenote cDNA	1024.03	0.217			44.87	CTATATCCTGAAGTCAGATGTCAATCATCCTGGGAAGACTCAACCAAGAATACATGCTTA	178.487	62.1902	42.8763	49.7394	160.036	87.6448	96.3048	113.035
IVGNm22797	AB182288,AB182290,AK028484,AK079983,AK136257,BC025805,BC100369,GU980658,NM_010586,NM_019923,Z71173	8331	8106	382201	390433	56	0.02	0.391	uc009erw.1,uc009erx.1	NM_010586,NM_019923	Itpr2	4,5-triphosphate receptor 2 isoform,inositol 1	7605.5	0.917	276.163	No enrichment	50.23	AGGGCAGCTGGCAGAGCTGAAGGAGCAGATGACAGAACAAAGGAAAAACAAGCAAAGGCT	438.337	724.754	1037.76	1254.03	381.489	222.601	180.69	181.32
IVGNm22836	AK013606,AK079816,AK158883,BC060086,BC111864,D45243,L27738,NM_010768,S77473,U05210	2980	1518	8175	10047	13	0.179	0.169	uc007ggt.1,uc007ggv.1,uc007ggw.1,uc007ggx.1	NM_010768	Matk	megakaryocyte-associated tyrosine kinase	1449.62	0.79		No enrichment	58.93	TTATGGAAGAGCCCCATACCCCAAGATGTCGCTAAAGGAGGTTTCAGAGGCTGTGGAGAA	66.8023	114.594	259.831	276.473	53.2374	47.1979	43.7623	58.1333
IVGNm22840	AY329370,BC139098,DQ058645,NM_001004193	1206	960	14776	15971	4	0.075	0.743	uc009szi.1	NM_001004193	Rhox8	8,reproductive homeobox on X chromosome	33.814	0.028		No enrichment	49.89	GAGAGATGATGAAATTAAAGAAAGCGATGACGCAGCTGCATGGATAGTCTCACAGGAGAT	153.377	494.945	567.365	607.282	315.462	527.988	515.805	420.819
IVGNm22843	AB022914,AK005769,BC048475,DQ222038,DQ222039,DQ222040,DQ222041,DQ222042,NM_019981	1550	750	7367	8664	6	0.112	0.484	uc009fqf.1,uc009fqg.1,uc009fqh.1,uc009fqi.1	NM_019981	Tex101	testis-specific protein TES101RP	227.942	0.213			51.57	GTGCTATCAAGGAAGACTTGAATTCTCTGGAGGAGGCATGGACGCCACCGTGCAAGTTAA	68.6968	419.614	5761.66	8200.52	30.9036	124.286	660.742	1476.72
IVGNm22848	AK137302,DQ390337,NM_001163318	1227	159	13625	14852	5	0.071	0.13	uc007mlw.1,uc007mlx.1		Gm11744,Prcd	RIKEN full-length enriched library, clone:9630002G20 product:hypothetical protein, full insert sequence.,Mus musculus 16 days neonate cerebellum cDNA	417.659	0.34		Cytoplasmic	60.4	GGCGCCGTAGATTTACCAACCGAGTGGAACCAGAGCCCAGCAGAGTGGACGGGACAGTCG	74.7347	269.765	433.752	471.927	56.6397	56.6295	73.6348	87.3978
IVGNm22890	BC006783,M70642,M80263,NM_010217	2329	1044	839	3174	4	0.728	0.448	uc007eqw.1	NM_010217	Ctgf	connective tissue growth factor	1546.97	0.678		Cytoplasmic	51.5	GAAGCTGACCTGGAGGAAAACATTAAGAAGGGCAAAAAGTGCATCCGGACACCTAAAATC	47.4908	89.7913	46.1527	48.1966	78.5515	230.188	193.461	177.945
IVGNm22934	AF063006,AK082997,BC050001,NM_001164041,NM_001164042,NM_008541,U58993,U77638	6988	1398	32784	39327	6	0.061	0.2	uc007qsw.1,uc007qsz.1,uc007qta.1	NM_008541	Smad5	MAD homolog 5	2593.57	0.87	80.2151		46.88	AAGATGTGTACCATTCGAATGAGCTTTGTCAAGGGCTGGGGAGCAGAGTACCACCGACAG	164.208	204.356	218.649	216.746	234.34	166.35	144.043	97.2524
IVGNm22959	AK003142,AK145379,BC025150,NR_001592,X58196	2615	631	329	2615	4	0.777	0	uc009kob.1		H19	RIKEN full-length enriched library, clone:1100001A04 product:Mus musculus H19 fetal liver mRNA (H19), full insert sequence., mRNA,Mus musculus 18-day embryo whole body cDNA	704.15	0.306		No enrichment	55.89	ACCTGCCTCAGGAATCTGCTCCAAGGTGAAGCTGAAAGAACAGATGGTGTCAACATTTTG	20922.9	20668.8	22212.6	23659.6	18582.2	11446.2	9211	9097.81
IVGNm22961	X61448	1814	324	380	2202	1	0.827	0.179					848.264	0.468		Expression below cutoff	53.14	GACCCCGGGAGAGGCCCGGGGTGAAGGTGAGCCTCATGTTGAACGGGTGGCCGGTGATTT	44.8361	56.811	23.4007	15.1201	82.5426	448.974	462.922	359.189
IVGNm22965	AK076319,AK146887,NM_013519,X74040,X92499	2722	1813		2722		1	0.544	uc009nrr.1	NM_013519	Foxc2	forkhead box C2	1806.28	0.735		No enrichment	62.04	TCAATCTCACCTGTGTTTGTCTTATGTGATCTCAGTGTTGTATTTACCTTAAAATAAACC	2335.64	510.485	242.807	258.437	1991.63	814.309	1043.16	823.447
IVGNm22967	AK134583,BC013446,BC051981,NM_001083935,NM_001083936,NM_011199,X78936	2255	1773	22837	25061	15	0.086	0.704	uc009ruo.1,uc009rup.1,uc009ruq.1	NM_001083935,NM_001083936,NM_011199	Pthr1	parathyroid hormone receptor 1	1934.84	0.87	317.604	Expression below cutoff	60.75	GCCATCATATACTGTTTCTGCAATGGTGAGGTGCAGGCAGAGATTAGGAAGTCTTGGAGC	818.148	426.462	498.904	534.804	660.711	659.165	1274.22	1332.25
IVGNm22972	AK147284,AK147355,AK147661,BC072650,J04694,NM_009931,X92439	6566	5007	107789	114355	52	0.057	0.002	uc009kvb.1	NM_009931	Col4a1	alpha 1, type IV,procollagen	3980.13	0.606	2837.8	No enrichment	57.52	TTGTAATAAAACTATTTGTATAAAAATGAAGCTTTTATGGATTTGTTGCTAGAAATGAAA	158.641	191.922	195.842	191.88	188.918	466.884	489.27	458.474
IVGNm23017	BC094929,NM_001024698	1325	1254	21507	22832	10	0.058	0.944	uc009bfn.1	NM_001024698	Cpa2	pancreatic,carboxypeptidase A2	952.413	0.719		Cytoplasmic	49.13	TTTGGGGCCTACCATACCCTGGAAGAGATTTACCAAGAAATGGATAACCTCGTGGCTGAG	108.948	167.018	281.57	375.825	219.133	65.1205	24.5126	15.4672
IVGNm23048	AK014220,AK044762,AK133565,AK154335,AK155146,AK220218,AY591339,BC027230,BC049381,BC057460,DQ317932,NM_001039103,NM_133914	3951	2411	25169	27945	20	0.092	0.256	uc008zzt.1,uc008zzu.1,uc008zzv.1	NM_001039103,NM_133914	Rasa4,mKIAA0538	RIKEN full-length enriched library, clone:3110056A02 product:similar to CALCIUM-PROMOTED RAS INACTIVATOR [Homo sapiens], full insert sequence.,Mus musculus 13 days embryo head cDNA,RAS p21 protein activator 4 isoform 1,RAS p21 protein activator 4 isoform 2	2067.91	0.783		No enrichment	55.24	TATGAAGCTTGTGGACATAGAAGAAAAGGAAGAGCTGGACCTGCAGCGGGCTTTGAACTC	216.467	232.963	214.104	223.647	176.907	133.107	100.493	98.0788
IVGNm23071	AB029929,AB029930,AK003489,AK028738,AK035592,AK090074,AY439333,BC038280,BC052859,NM_007616,U07645	2535	534	32468	34955	2	0.016	0.174	uc009azo.1,uc009azp.1	NM_007616	Cav1	caveolae protein 1,caveolin	1617.1	0.99		Expression below cutoff	43.14	AGCATCTCAACGACGACGTGGTCAAGATTGACTTTGAAGATGTGATTGCAGAACCAGAAG	41.606	68.6383	109.144	160.169	53.5323	49.5079	55.7916	51.5395
IVGNm23102	AK159361,AK161522,AK168688,BC005443,NM_001081437,NM_007992,X75285	4477	3663	55441	59777	17	0.067	0.509	uc009cxw.1,uc009cxx.1	NM_001081437,NM_007992	Fbln2	fibulin 2 isoform a,fibulin 2 isoform b	2585.98	0.591		Nuclear	57.02	TGCTAACGAGGAGGGCTCTGAATGTGTGGATGTGAATGAGTGTGAGACAGGTGTGCATCG	293.54	634.618	264.04	297.266	834.307	2396.65	1597.45	1207.8
IVGNm23104	BC005789,NM_008012,U04204	1304	951	12987	14291	9	0.09	0.727	uc009bgz.1	NM_008012	Akr1b8	member B8,aldo-keto reductase family 1	589.279	0.46	619.817	No enrichment	50.73	AAACTGGAGGGCCTGCCTGCTGCCTGAGACAGTAAACATGGAAGAATATCCCTATGATGC	2929.01	2741.95	3000.46	2765.55	4797.37	6331.48	6909.88	5421.93
IVGNm23106	AB012886,AK002277,AK148749,AK156315,BC047202,BC092538,L75822,NM_001159518,NM_008048	1213	939	57708	58806	5	0.017	0.551	uc008xwf.1	NM_008048	Igfbp7	insulin-like growth factor binding protein 7	884.944	0.798		No enrichment	58.62	GCCCTCCATGAAATACCACTGAAAAAAGGTGAAGGTGCTCAGTTATAACCTGCGAATCCA	1234.96	2433.77	1553.96	2131.76	1387.18	9106.36	10677	11860.6
IVGNm23108	BC130258,BC157920,NM_008069,U14418,X55273	3595	1757	435369	438967	8	0.004	0.396	uc008xrb.1	NM_008069	Gabrb1	gamma-aminobutyric acid (GABA-A) receptor	1879.41	0.925		Expression below cutoff	44.9	GTGTCCAAGAAGGTGGAGTTCACAACAGGGGCATATCCACGACTATCACTAAGTTTTCGT	109.095	215.177	187.741	240.913	83.1552	54.5584	34.4437	34.4522
IVGNm23127	AK002716,AK008326,AK008503,BC013464,NM_008439,Y09335	1117	897	8235	9352	7	0.098	0	uc008wwn.1	NM_008439	Khk	ketohexokinase	835.565	0.898	551.19	Cytoplasmic	57.39	TGAGGGGCTTGTACAGTCGAGTGAAGAAAGGGGCTACGCTTGTCTGTGCCTGGGCTGAGG	346.446	502.703	577.224	704.521	298.524	238.144	299.498	363.524
IVGNm23163	AF515708,AK133555,AK145099,AK149588,AK150819,AK150845,AK151069,AK151562,AK153089,AK154908,AK160540,AK165393,AK165965,AK166395,AK171158,BC002113,BC014284,BC020355,BC029991,BC057858,BC080720,CT010357,J04806,NM_001204201,NM_001204202,NM_001204203,NM_001204233,NM_009263,S78177,X13986,X16151	1517	930	4523	5943	6	0.209	0.365	uc008yki.1,uc008ykj.1,uc008ykk.1	NM_009263	Spp1	secreted phosphoprotein 1	414.411	0.287		No enrichment	44.27	AGTCTAGGAGTTTCCAGGTTTCTGATGAACAGTATCCTGATGCCACAGATGAGGACCTCA	286.532	256.276	130.451	128.03	906.561	978.718	749.407	501.106
IVGNm23166	AF020194,AK143510,AK185760,BC015245,L03292,NM_009320	6141	1863	68828	74969	14	0.032	0.303	uc009cyh.1	NM_009320	Slc6a6	solute carrier family 6 (neurotransmitter	2628.69	0.963	740.705	Nuclear	51.11	GGCTGTCATCACTCCAGCTCTTTGTGTTGGATGTTTCGTCTTCTCGCTTGTCAAGTATGT	298.714	222.241	142.768	103.463	227.568	243.056	262.885	247.932
IVGNm23176																		CCAGTGGTGAGGAACGGCCGAGGCGGCGTCTGAGCGGGTCTCCGGAGTTCAGCATGCGTG	120.478	513.737	1154.21	1060.98	107.009	460.356	360.412	272.724
IVGNm23190	AK002705,AK147775,BC086929,J05663,NM_009731	1276	951	9528	10804	9	0.114	0.743	uc009bhd.1	NM_009731	Akr1b7	member B7,aldo-keto reductase family 1	516.636	0.422	1025.43	Cytoplasmic	48.79	CTGCAAAACACAAGAAAACAGTAGCTCAGGTTCTGATTCGGTTCCATGTCCAAAGGAATG	52.136	46.5033	48.5305	70.4208	66.6118	193.269	331.429	322.996
IVGNm23192	BC059904,BC172649,NM_001081001,NM_009765,U65594,U82270,U89652	10727	9987	36587	47127	26	0.149	0.549	uc009aty.1,uc009aua.1	NM_001081001,NM_009765	Brca2	breast cancer 2	3922.55	0.546	127.529	No enrichment	42.38	GGGTTACAAGCTACAAGAAAAAGGAAAAATCAGCTCTGTTGAGTATCTGGCGTCCATCAT	102.417	132.682	227.515	252.717	98.0922	128.212	100.289	87.3637
IVGNm23196	AF095905,AK002672,AK006514,AK012677,AK165808,BC012650,BC023269,BC032070,NM_009902	1259	697	158	1259	2	0.852	0.291	uc008zxe.1	NM_009902	Cldn3	claudin 3	694.344	0.662		Expression below cutoff	62.7	GACAGGCAAACCATGAAACGGGCCATTTCATATTTTTCAATAAAAGTCTTTCGTTTTTTG	349.85	200.69	87.9869	64.6134	248.545	155.024	144.644	150.664
IVGNm23202	AK134608,AK158725,BC003759,NM_010097,U64827,U77330	2761	2057	31864	34625	10	0.076	0.706	uc008ykb.1	NM_010097	Sparcl1	hevin),SPARC-like 1 (mast9	1085.19	0.399		No enrichment	48.21	CTATCTCAATGAAAAGCAAAGAAGCAAAGTCAAAAAAATTTACCTGGATGAGAAGAGACT	97.5787	110.425	137.954	163.815	123.544	93.8358	94.4787	79.3041
IVGNm23212																		GACAGCGAGTCTGTGATTGTAGCTATGGAGCGAGTGTCTGTTCTCTTTGATAGGATCCGC	449.964	640.309	1137.77	1142.46	404.312	487.206	490.05	558.202
IVGNm23225	AK007824,AK131132,AK134169,BC011303,NM_010753,U32395	1687	630	10030	11717	6	0.06	0.372	uc008xby.1,uc008xbz.1	NM_010753	Mxd4	Max dimerization protein 4	942.398	0.919	1029.43	Cytoplasmic	57.57	TCTGCTGTGTCCACAGATGACTCAGAGCAAGAGGTGGATATAGAGGGCATGGAGTTTGGC	392.256	606.548	940.139	1022.47	391.19	376.659	378.146	344.932
IVGNm23230	AF308572,AK077524,AK078600,AK145726,BC016426,NM_010835,X14759,X59251	1931	987	2164	4095	1	0.351	0.271	uc008xfw.1	NM_010835	Msx1	msh-like 1,homeo box	1114.51	0.733	453.025	Expression below cutoff	58.51	TCGGCCTCTCTTTTCCTCTTGGCGGTCCTGCAGCTGCGGGCGCCTCACTCTACAGTGCCT	1036.34	741.031	988.966	782.979	718.03	152.574	95.7837	82.91
IVGNm23240	AF094610,AF097637,AF162712,AF187852,AK007730,AK007797,AK008331,AK008664,AK008668,AK008841,AK008934,AK008936,AK009314,AK019009,AK028104,AK028134,BC145908,BC145910,NM_011107	552	447	7900	8452	3	0.063	0.676	uc008zdw.1,uc008zdx.1	NM_011107	Pla2g1b	complete cds., group IB, pancreas,Mus musculus soluble PLA2-Ib precursor (Pla2g1b) mRNA,phospholipase A2	229.935	0.435		Expression below cutoff	53.35	ATGAAACTCCTTCTGCTGGCTGCTCTGCTCACAGCAGGCGCTGCTGCACACAGCATCAGC	49.016	49.51	59.1956	56.1959	49.0404	57.009	110.373	124.926
IVGNm23269	NM_011741,U83190,U97068	16142	15921	82553	98428	90	0.152	0.929	uc009ack.1	NM_011741	Zan	zonadhesin	2968.91	0.305		Expression below cutoff	54.52	CAGATGTTCCAGAGCCTACCTTCAAAGCCACCGAGTTCTGAGCTGTCCTCAAACAGAGAA	46.3083	123.741	43.3907	53.0817	235.431	565.098	143.026	107.636
IVGNm23291	AK076207,AK160459,AK167524,AK167933,BC005552,BC050123,NM_012055,U38940	1948	1688	16085	18035	11	0.106	0.864	uc009axf.1	NM_012055	Asns	asparagine synthetase	1523.54	0.802	390.345	No enrichment	48.51	CAAGATTTTGCAGGACTATGTTGAACATCAGGTTGATGATGAGATGATGTCTGCAGCCTC	4428.01	3576.6	2032.72	1604.28	3164.47	1571.99	1448.71	1489.83
IVGNm23293	AF028725,AK150598,AK151019,AK152042,AK156220,AK171356,BC160276,EU401974,NM_012057	2241	1518	13471	15137	9	0.11	0.363	uc009bdu.1,uc009bdv.1,uc009bdw.1	NM_012057	Irf5	interferon regulatory factor 5	1292.63	0.858		No enrichment	55.83	AAACCCCGAGAGAAGAAGCTCATTACTGTACAGGTGGTACCTGTTGCAGCCCGGTTGCTG	234.122	178.258	157.331	167.282	205.917	94.0726	71.4072	59.9577
IVGNm23299	AF334736,AK019852,BC002283,BC010516,BC050762,NM_013528,U00932	2456	2091	43114	45522	19	0.05	0.786	uc009csz.1,uc009cta.1	NM_013528	Gfpt1	glutamine fructose-6-phosphate transaminase 1	2260.78	0.999	389.782	Expression below cutoff	46.97	GGAAGAGTCAATTTTGATGACTACACTGTGAATTTGGGAGGTTTGAAAGATCACATTAAG	71.4831	75.8185	136.438	197.048	85.4616	87.5863	69.0517	82.6154
IVGNm23314	AF097523,AK010899,AK088198,AK132366,AK165686,BC039273,BC048185,NM_013763	4365	1329	8768	12981	6	0.135	0.304	uc008zxu.1	NM_013763	Tbl2	transducin (beta)-like 2	1296.2	0.761	200.286	No enrichment	51.79	ACTCTTTCGCTTTCTCCAATGACTCTCGAAGGATGGCCTCCGTCTCCAAGGATGGGACAT	106.615	163.948	247.353	263.425	100.297	127.432	113.558	123.948
IVGNm23332	AK010622,AK028191,AK033114,AK145588,AK154933,AK158122,AK169906,AK171602,BC004656,CT010222,NM_001205082,NM_001205083,NM_016741,U37799	2542	1560	61616	64008	12	0.026	0.611	uc008zrd.1,uc008zre.1,uc008zrf.1	NM_016741	Scarb1	RIKEN full-length enriched library, clone:2410030L01 product:SCAVENGER RECEPTOR CLASS B1, full insert sequence., member 1,Mus musculus ES cells cDNA,scavenger receptor class B	1098.17	0.647	1113.67	No enrichment	53.86	CTCTACATCAAATCTGTCAAGGGCATCGGGCAAACAGGGAAGATCGAGCCAGTAGTTCTG	199.584	285.193	256.664	258.934	201.485	425.416	1175.21	1539.76
IVGNm23343	AJ005678,AK132652,AK145898,BC060184,BC139010,BC139011,NM_016964	4669	3723	27657	31885	33	0.127	0.364	uc009afn.1	NM_016964	Stag3	stromal antigen 3	2923.9	0.725		Expression below cutoff	48.4	ACCTATTAGATACAACAGAGCTGAACATGGAGGATTTCTGATGGGACTTTAGGCCTCTCC	1382.05	3510.11	9850.98	11474	1261.9	2112.39	3165.43	3175.8
IVGNm23346	AB032602,AK052972,BC076594,NM_017383	3579	3087	366783	370362	23	0.009	0.862	uc009dco.1	NM_017383	Cntn6	contactin 6	2881.16	0.814		Expression below cutoff	43.32	GGAAAATGAGTCTGAAGTGCTGGGCTACAAGATCCTCTATCGGCAGAACCGACAGAGTAA	212.872	54.3819	22.4992	18.8999	202.665	124.828	116.468	144.483
IVGNm23415	AK045092,AK075596,AK157553,BC006640,BC020297,BC029335,BC046827,CT010389,D21072,D43804,D43805,L12029,L12030,NM_001012477,NM_013655,NM_021704,S74318	5641	357	9661	12805	3	0.028	0.148	uc009dks.1,uc009dkt.1,uc009dku.1	NM_001012477,NM_013655,NM_021704	Cxcl12	stromal cell derived factor 1 isoform alpha,stromal cell derived factor 1 isoform beta,stromal cell derived factor 1 isoform gamma	1166.44	0.939		No enrichment	49.17	TCAACACTCCAAACTGTGCCCTTCAGATTGTTGCACGGCTGAAGAACAACAACAGACAAG	102.449	35.5532	22.1719	26.6255	96.559	69.5707	188.838	255.467
IVGNm23421	AF155355,AK018373,AK076004,AK133400,AK133894,BC046819,BC054745,BC056440,NM_023048	3437	1281	46351	49636	5	0.032	0.355	uc009awi.1,uc009awj.1	NM_023048	Asb4	ankyrin repeat and SOCS box-containing protein	1710.86	0.943		Expression below cutoff	44.34	ACGAGCCATTCCTGATGATGACTTGGAGAAACACTGGGATTTTTACCACTCTCTCTTCAA	532.521	190.32	84.3676	52.5438	469.069	195.921	235.373	162.509
IVGNm23437	AF137598,AK031084,AK149630,AK177080,BC005606,NM_023556	2379	1221	14626	16291	10	0.071	0.221	uc008yzr.1,uc008yzs.1	NM_023556	Mvk	mevalonate kinase	821.861	0.64	496.634	Cytoplasmic	56.28	TGTGGCTGCTGTCAGAAGCAGGCTGACCAAGTTCCCTGAGATTGTGGCCCCGCTGCTGAC	430.343	371.559	330.562	360.338	448.038	402.897	619.077	824.929
IVGNm23443	AF459789,AK016595,BC058859,NM_023729	1726	1428	56358	58084	12	0.028	0.715	uc009bah.1	NM_023729	Asz1	SAM and basic leucine zipper,ankyrin repeat	1452.2	0.868	388.353	Nuclear	40.86	ATTACCGAGTTGCCTGTAAATTCTCACAAGATAGTACTGGAGTGGGCTTCTCCCAGAAAT	568.478	1180.57	2190.22	1611.83	668.941	885.432	2824.24	4102.83
IVGNm23469	AK010854,AK014094,AK018088,AK018849,AK159788,AK166904,AK166995,AK167396,AK167633,AK167935,AK168670,BC005559,BC083119,NM_025607	1621	500	5743	7245	5	0.207	0	uc009cii.1,uc009cij.1,uc009cik.1	NM_025607	2500002L14Rik,Rnf181	RIKEN full-length enriched library, clone:3110030B08 product:hypothetical RING finger containing protein, full insert sequence.,13 days embryo head cDNA,ring finger protein 181	589.764	0.425	1481.42	No enrichment	51.42	TCCAACTGCATTCTGCCCTGGCTAAGTAAGACAAATTCCTGCCCTCTGTGCCGCCATGAG	870.18	835.541	706.012	698.712	1156.41	1822.81	1647.94	1539.91
IVGNm23481	AK033401,AK039757,AK051421,AK122338,BC043099,BC059224,NM_025817	5227	3307		5227		1	0.484	uc009bzk.1	NM_025817	1200009O22Rik	hypothetical protein LOC66873	2927.56	0.56		Expression below cutoff	54.87	TTAGCTATTTGGGATACTTTTCTCCCTTGATATTTATGAAGTCCACGTTTATGATTAAAT	667.387	351.47	480.619	573.182	848.467	590.608	938.907	998.435
IVGNm23487	AB162194,AK008776,AK017141,AK133485,AK133658,AK146191,BC004572,NM_001163687,NM_025972	2418	1089	18104	20522	10	0.059	0.262	uc008ycq.1,uc008ycr.1	NM_025972	Asahl,Naaa	N-acylsphingosine amidohydrolase (acid	731.695	0.628		Nuclear	49.34	AGGTTTTATCCCTGTTTCCTGTTTATAACAACTACACAATTTATACTACAGTGATGAGCG	2104.48	1259.87	824.688	679.699	2641.71	850.265	337.14	209.096
IVGNm23513	AK003691,AK028808,AK053788,AK087294,AK090022,BC057639,NM_026743	4209	759	61201	65410	7	0.017	0.18	uc009ecn.1	NM_026743	Tspan11	tetraspanin 11	533.9	0.477		Expression below cutoff	54.62	GCGGTGGGTATTGGGGTAGCCTGTCTTCAGATCTGTGGGATGGTCCTCACCTGCTGCTTG	109.012	154.439	83.8799	67.2173	146.546	426.808	412.732	323.37
IVGNm23548	AF321920,AF321921,AK013885,AK034212,AK143718,AK177250,BC038490,BC062932,NM_028227	3855	1773	23146	26662	11	0.071	0.269	uc008zkc.1,uc008zkd.1	NM_028227	Brap	complete cds.,BRCA1 associated protein,Mus musculus BRAP2 variant 1 mRNA	2299.5	0.978	232.092	No enrichment	54.48	GTGCGCATAGAGAAGGACACGGCAGAGGAGATTAACAACATGAAGACCAAGTTTAAAGAG	129.822	138.551	231.133	254.038	121.152	107.324	100.738	122.068
IVGNm23553	AK016519,BC082598,NM_028481	4657	4368	95379	100036	28	0.046	0.937	uc008ynr.1	NM_028481	Ccdc18	coiled-coil domain containing 18	4080.83	0.889	201.035	No enrichment	36.93	TTGGGAGCTAAAGCAAAGAGCAGCTCAGGTTACACATTTGGATATGACTATTCGTGAACA	105.548	120.411	309.321	397.261	99.9605	147.458	160.625	140.547
IVGNm23629	AF084364,AK131954,BC119803,BC122521,NM_033079	1908	1587	81337	83245	9	0.023	0.832	uc009clp.1,uc009clq.1	NM_033079	D6Mm5e	hypothetical protein LOC110958	1197.89	0.667	252.647	No enrichment	52.88	TGCTGCTCAGCCCTGGACTTCCCTGGAGATTACTGTCCTGACTTCTCGGCCTGGAAAAGA	54.1356	136.09	1397.78	2297.47	49.489	47.0842	93.2054	143.844
IVGNm23651	AF358660,AK078663,NM_054054	4710	2868	51155	55865	18	0.062	0.285	uc008ymc.1	NM_054054	Brdt	testis-specific isoform A,bromodomain	2255.23	0.606	234.107	No enrichment	44.97	AAGGACCCAAAAGTATCTCAAGAAAATCAGAGGGAGCCTGGAAGTGGATTGACTCTAGAA	159.514	357.866	679.397	552.471	133.864	393.572	1217.57	2484.8
IVGNm23702	AK154498,AK170887,AY424275,BC009086,BC055853,BC069880,NM_138587	2766	741	46875	49589	10	0.028	0.22	uc009bay.1,uc009baz.1	NM_138587	D6Wsu176e	D6Wsu176e protein	1126.54	0.691	937.478	Nuclear	42.36	ACACCAAATTTTTTGACATGTGGGGAGGAGATGTGGCACCATTCATTGAGTTTTTGAAGA	488.218	597.981	414.797	326.898	547.961	746.413	839.133	766.82
IVGNm23705	AJ304865,AK160165,BC052083,NM_139064	2029	1353	15918	17884	6	0.108	0.656	uc008xcj.1,uc008xck.1	NM_139064	Tnip2	TNFAIP3 interacting protein 2	497.646	0.253	65.0452	No enrichment	54.28	TGGAGCGAGTGCAGATGCTAGAACAGCAGATTCTTGCTTACAAGGATGACTTCAAATCAG	82.1224	126.627	387.164	492.901	79.7453	98.4219	175.839	206.817
IVGNm23707	AB072734,AF490347,AK010723,AK135769,AK136263,AY082485,AY134859,BC099433,BC100331,BC107340,BC107341,NM_139218	819	453	3030	3849	3	0.13	0.549	uc009dpn.1	NM_139218	Dppa3	developmental pluripotency-associated 3	108.66	0.207		Expression below cutoff	44.59	GAAGAGGACGCTTTGGATGATACAGACGTCCTACAACCAGAAACACTAGTAAAGGTCATG	896.852	1947.71	1193.38	428.974	802.87	2753.56	6043.71	5827.87
IVGNm23715	AK140387,BC014705,NM_144815	1927	1260	19898	21825	7	0.087	0.652	uc009dnl.1	NM_144815	Cecr5	candidate 5,cat eye syndrome chromosome region	868.793	0.454	680.365	No enrichment	55.76	CCCCATCAGGAAGCTGTATGCTATAGGTGATAACCCTATGTCTGATGTCTACGGTGCCAA	81.3275	81.6203	84.8155	98.1111	95.7069	144.346	185.982	176.535
IVGNm23736	BC069863,NM_145568	1749	793	11552	13301	3	0.131	0.452	uc009cgn.1	NM_145568	Krcc1	lysine-rich coiled-coil 1	980.373	0.561	139.499	Expression below cutoff	38.19	GCTGTTGCTCTTCTGAAACTTTCTGTATAATCCCTTTCTGTCAACCTAATGAAGCATTCA	57.0867	83.9559	129.651	129.139	59.6799	75.1812	68.1314	53.7446
IVGNm23798	AK036886,AK053205,AK081528,AK156623,AK162200,AK194396,AK196318,AK200035,AK218645,BC024579,BC048927,BC120733,BC137645,NM_172893	3126	2136	28709	31835	11	0.049	0	uc009blg.1	NM_172893	Parp12	member 12,poly (ADP-ribose) polymerase family	1440.27	0.668		No enrichment	50.59	CCCCAGGATGTGCAGATGAAGCAGTCCTGCAATACTAAGTTACACGGCCCAAAGAGCATC	32.7229	65.8957	144.875	153.646	41.5136	80.3827	87.326	49.4731
IVGNm23821	AK004982,AK090246,AK177979,AK179711,AK182768,AK203575,AK220195,BC057606,NM_175174	3152	1704	57419	60571	10	0.036	0.876	uc008xna.1,uc008xnb.1,uc008xnc.1	NM_175174	Klhl5	MKIAA4221 protein (Fragment).,kelch-like 5	2172.46	1.002	542.862	No enrichment	47.24	ATCTGCATAAAGTGGCTCACAATTACACGATGGAACATTTCATGGAAGTAATCAGGAACC	191.432	204.305	189.503	205.781	123.742	85.8269	97.0696	84.3631
IVGNm23869	AK036528,AK089460,AK139284,AK151561,AK152639,AK160584,AK164357,AK170955,AK171198,BC060709,NM_178045	6299	969	34485	40784	10	0.035	0.723	uc009dkm.1,uc009dkn.1	NM_178045	Rassf4	Ras association (RalGDS/AF-6) domain family 4	1074.9	0.594		Expression below cutoff	48.65	TGACTTGAGCGAGGAGGTGCCCCATGATGTTGCCCAGTACATTAAGTTCGAAATGCCGGT	90.5857	47.3969	60.8839	49.4721	72.5078	74.0852	110.873	205.442
IVGNm23875	AK142325,AK165463,BC025604,BC051244,NM_001033929,NM_178413	1984	1449	14197	16181	9	0.109	0.73	uc009cgf.1,uc009cgg.1	NM_001033929,NM_178413	Thnsl2	threonine synthase-like 2	1121.7	0.641		Expression below cutoff	51.92	CTGCAGCTACCCAAGGACCTACATAACAAGCTTTCAGAGGCAGTGACATCTGAGTCTGTG	323.531	310.064	393.028	409.946	285.03	202.495	233.554	192.722
IVGNm23891	AK006463,AK029908,AK032886,BC106106,NM_175241,NM_182745	5248	1599	39526	43928	6	0.058	0.042	uc008ymj.1,uc008ymk.1,uc008yml.1	NM_182745	1700028K03Rik	RIKEN full-length enriched library, clone:1700028K03 product:hypothetical protein, full insert sequence.,Mus musculus adult male testis cDNA,hypothetical protein LOC76421	1748.4	0.652	323.56	Expression below cutoff	41.48	ATGGAGTCTCATGTTCAGGATACATCAGAGGTTCTTGGGCAGTAACTTACGAATACTTCC	26.5395	98.5616	883.696	1415.25	27.8506	71.6579	171.234	224.554
IVGNm23906	BC049816,NM_198612	1826	1335	98522	100348	6	0.018	0.729	uc009dca.1	NM_198612	Glt8d4	glycosyltransferase 8 domain containing 4	1197.76	0.656		No enrichment	55.2	AACTTGACTCGCATAAGAAATACCCAGTTCAAGAACAGCCTGATTCCAGCAGGCCTGGCT	168.003	225.023	221.861	232.239	127.591	44.4354	43.7124	59.8855
IVGNm23950	AK146090,BC100366,BC132474,BC132500,DQ058647,NM_001024850	760	588	4454	5214	2	0.133	0.774	uc009szl.1	NM_001024850	Rhox10	10,reproductive homeobox on chromosome X	151.316	0.203		Expression below cutoff	46.72	TTGATGTGGACGAATGCAAGGTGAAGGCTTGGTTTAAATATAAGAGAGCTAAATACAGGA	18.6778	58.3284	76.6793	58.4314	20.1731	149.601	705.766	1899.03
IVGNm23956	DQ058644,NM_001025086	983	846	8503	9486	7	0.104	0.858	uc009szh.1	NM_001025086	Rhox7	reproductive homeobox 7	37.192	0.038	272.977	Expression below cutoff	57.68	ACGGGTGTGACTGAGGCCAAGTTGCAGAGATGGTTTAAGAAGAGGAGAGTGCAGTTCAGG	555.703	1266.58	4912.68	4908.05	424.603	529.261	791.831	981.236
IVGNm23984	AK133409,NM_001161855,NR_003651	2254	1134		2254		1	0.503	uc007hbq.1		4933416C03Rik	RIKEN full-length enriched library, clone:4933416C03 product:hypothetical protein, full insert sequence.,Adult male testis cDNA	361.346	0.163		Expression below cutoff	45.3	GCATAGGTGTTATCCTTATTATTGTAAGTCTCTCTATCTTAATCCCATTGGAAAAGATTA	21.3404	142.259	1242.41	1640.4	17.4892	59.246	174.918	182.845
IVGNm24000	AK133411,AK141239,BC160300,NM_007430,U41568	1794	1419	2376	4170	1	0.375	0.789	uc009tsd.1	NM_007430	Nr0b1	group B, member 1,nuclear receptor subfamily 0	812.408	0.529	343.248	No enrichment	55.07	CTGAAAGGGACCGTGCTCTTTAACCCAGACCTGCCTGGCCTGCAGTGCGTGAAATACATT	1424.52	1249.21	997.536	1070.83	1551.6	741.845	548.592	475.287
IVGNm24003	AB006103,BC052033,NM_007492	2735	1695	9099	11834	5	0.231	0.619	uc009tsq.1,uc009tsr.1	NM_007492	Arx	aristaless related homeobox gene	2358.78	0.862		Expression below cutoff	60.72	CCAGCCTTCATCAGCCCAGCATTTGGCAGGCTCTTTTCCACTATGGCCCCCCTGACCAGC	199.538	186.581	135.44	141.683	219.129	392.221	480.489	445.98
IVGNm24012	AK137403,AK144810,AK160537,AK162591,BC106153,NM_007706	2100	594	3146	5247	2	0.251	0.283	uc007gwg.1	NM_007706	Socs2	suppressor of cytokine signaling 2	1356.67	0.745	136.329	No enrichment	47.17	TTGTGCCCGGAGCCCGGAAGCTTGCGGCAGGCGATCTGTGGGTGACAGTGTCTGCGAGAG	64.2016	96.0701	56.5306	40.2871	82.6236	190.385	186.317	150.518
IVGNm24020	AK135287,AK145905,AK147020,AK161788,AK165408,BC060126,BC132521,BC138564,NM_001190451,NM_007833,X53929	4692	1065	36777	38663	7	0.035	0.156	uc007gwx.1,uc007gwy.1	NM_007833	Dcn	decorin	1484.76	0.847		No enrichment	37.61	CCCAGCCTGAAAGGACTGATTAATTTGTCTAAACTGGGATTGAGCTTCAACAGCATCACC	620.343	591.518	790.958	1545.05	661.321	647.827	1732.49	3019.61
IVGNm24031	AF461114,AK140343,BC079671,L23971,NM_008031	4393	1845	35089	39407	16	0.05	0.409	uc009tiw.1,uc009tix.1	NM_008031	Fmr1	fragile X mental retardation protein 1	4133.88	0.989	633.022	Nuclear	39.22	GTTCTTTTGGATTATCACCTGAACTATTTAAAGGAAGTAGACCAGTTGCGTTTGGAGAGA	58.1221	92.0858	144.677	147.794	48.0737	55.4857	49.9835	52.595
IVGNm24042	AK077566,AK143150,BC061466,BC062905,NM_008222,U36788	2310	819	6431	8746	6	0.129	0.353	uc009uxw.1,uc009uxx.1	NM_008222	Hccs	holocytochrome c synthetase	670.482	0.648	410.049	Nuclear	42.88	GGAATGCCATGTTACGGAAAGGGTGGAAGTGGAAAGATGATGATATTAGTCAGAAAGATA	61.5261	97.8474	271.199	302.795	61.0954	67.3658	88.0212	72.2702
IVGNm24052	AK077477,AK141690,BC031421,BC058261,NM_008343,X81581	2440	876	5391	7831	4	0.169	0.152	uc007hzi.1	NM_008343	Igfbp3	insulin-like growth factor binding protein 3	878.117	0.63		No enrichment	52.75	GTGACAAGAAGGGGTTCTATAAGAAGAAGCAGTGCCGCCCTTCCAAAGGCAGAAAGCGGG	588.159	297.519	240.801	252.768	580.4	427.908	624.646	695.733
IVGNm24063	AK014312,AK075737,AK085240,AK164774,BC005550,NM_008524,S79461	1773	1014	5128	6901	2	0.233	0.561	uc007gwz.1	NM_008524	Lum	lumican	1038.52	0.586		Expression below cutoff	39.82	TTATTACCTGGAGGTCAATGAACTTGAAAAGTTTGATGTGAAGAGCTTCTGTAAGATCCT	103.703	85.262	107.017	253.601	113.761	94.718	244.258	352.299
IVGNm24071	AK010420,AK149895,AK154952,AK186667,BC023815,NM_008655,X54149	1283	483	848	2132	3	0.486	0	uc007gfl.1	NM_008655	Gadd45b	growth arrest and DNA-damage-inducible 45 beta	607.388	0.697	101.165	No enrichment	56.85	GAGACCTGCACTGCCTCCTGGTCACGAACTGTCATACAGATTCCTGGAAAAGCCAAGGCT	476.672	668.583	736.755	680.471	406.86	327.648	355.856	393.377
IVGNm24078	AF082297,AJ496262,AJ496263,AK031853,AK158893,AM943853,AM943854,BC053403,NM_001195046,NM_001195047,NM_001195048,NM_001195049,NM_008778,U39738	8616	1740	270854	279206	17	0.009	0.189	uc009umg.1,uc009umh.1,uc009umi.1,uc009umj.1	NM_008778	Pak3	p21 (CDKN1A)-activated kinase 3	5206.74	1.005		No enrichment	39.51	CAGCACTAGACATTGCGACTGGACAAGAGGTGGCCATAAAGCAAATGAACCTTCAACAGC	34.7194	48.0664	32.0961	35.4579	62.7789	217.449	188.793	199.48
IVGNm24085	AK132629,BC132561,BC132563,NM_008824	1721	1347	52219	53940	13	0.029	0.781	uc009uoo.1	NM_008824	Pfkfb1	6-phosphofructo-2-kinase/fructose-2	1428.48	0.896	144.923	Nuclear	48.05	TAAATATCGTTACCGCTATCCCAAGGGAGAGTCCTATGAGGATCTGGTTCAGCGTCTTGA	350.565	381.654	575.701	548.042	344.727	362.097	319.051	235.047
IVGNm24092	AF017453,AK076186,BC099477,DQ058643,NM_008955	869	684	1938	2807	3	0.307	0.784	uc009szg.1	NM_008955	Rhox6	6,reproductive homeobox on X chromosome	29.661	0.034		Expression below cutoff	53.72	GGATGGGTGTGGATGAATGTGATGTGCAGAATTGGTTTCGGATGAGGAGAGCCCTTTTCC	12741.2	18321.5	14352.2	7949.68	9647.34	4173.31	573.849	342.671
IVGNm24098	AF036894,AK030972,AK036747,AK037789,AK043024,AK049342,AK075851,AK150053,AK173137,BC026135,CT010214,NM_009163	4360	1707	44963	49000	14	0.038	0.278	uc007ffk.1,uc007ffl.1	NM_009163	Sgpl1	sphingosine phosphate lyase 1	1797.48	0.84	1409.25	Nuclear	48.76	CAAAACTGCTCGCTTCCTGAAGTCAGAACTGGAAAACATCAAAAACATCTTCATTTTCGG	101.705	123.497	267.721	398.375	117.274	112.952	110.755	94.663
IVGNm24099	BC052887,NM_009173,Z19580	1713	1380	3734	5431	3	0.312	0.806	uc009uvd.1	NM_009173	Siah1b	seven in absentia 1B	7.849	0.005	109.109	No enrichment	46.14	CCTAGAATGACCAAGAATGTGGAACCTTAAAAAAAGGGTGGCGGCCCAGGGTGTCCCATA	86.4998	134.377	243.989	233.999	78.5382	109.844	126.831	95.6367
IVGNm24105	AF186116,BC031348,BC051476,D14423,NM_001199971,NM_009312	853	348	6438	7291	7	0.102	0.408	uc007hkj.1,uc007hkk.1	NM_009312	Tac2	tachykinin 2	233.495	0.351		No enrichment	53.12	GGCATCCTCAAATAATCCCCCAGTACAGAAAAGCACTCTACCCCTGGACCCCGGATTGCA	114.571	92.2138	79.9113	98.2553	115.274	326.366	244.343	182.932
IVGNm24107	AB115920,AK158477,BC089611,BC138885,BC138886,D10849,NM_009325	1919	1026	4677	6442	3	0.274	0.533	uc007ghg.1,uc007ghh.1	NM_009325	Tbxa2r	thromboxane A2 receptor	786.919	0.67	733.1	Expression below cutoff	62.53	GTGGCCACGGTGTGTTGGATGCCCTTGCTGGTCTTCATCATGCAGACTTTGTTGCAGACA	282.282	208.826	211.36	218.787	257.596	251.894	447.948	494.361
IVGNm24113	AF004428,AK182630,BC141068,BC145321,BC160227,NM_009413	1267	627	112275	113542	7	0.006	0.483	uc007ets.1	NM_009413	Tpd52l1	tumor protein D52-like 1	588.665	0.908	766.807	Expression below cutoff	49.14	CCATTCCATAAGTATGCCTGCCATGAGGAATTCTTCTACTTTCAAATCATTTGAGGAGAG	94.4259	174.99	125.057	108.382	174.039	497.659	330.414	234.919
IVGNm24136	AK014279,AK133869,AK169613,BC023197,BC026702,BC075622,M58661,NM_009846,X53825	1816	228	3281	5097	1	0.331	0	uc007ezl.1	NM_009846	Cd24a	CD24a antigen	781.552	0.443	411.064	Nuclear	42.95	GATCAGAATAGCCACGTTTGGAATACTTTGGTTATCCATTCATATTTTTAGATAGTTATT	3515.38	2351.34	1775.79	1928.88	3507.24	5140.56	4417.75	3683.6
IVGNm24150	BC080770,D89628,NM_010216,X99572	1876	1077	27224	29100	6	0.054	0.572	uc009uvm.1	NM_010216	Figf	c-fos induced growth factor	1180.06	0.643	441.917	Expression below cutoff	46.75	GCACAAGATTTTTCACCCAGACACCTGCAGCTGTGAGGACAGATGTCCTTTTCACACCAG	194.347	151.426	117.211	103.553	166.213	240.766	431.32	679.657
IVGNm24167	BC008533,BC115942,D89813,NM_010681,U58950,U59865,U69176,Y09827	5955	5451	138628	144594	37	0.039	0.401	uc007evq.1	NM_010681	Lama4	alpha 4,laminin	4792.6	0.988	154.252	Nuclear	49.87	GAGAAATACAATGATGGATTGTGGCATGATGTGATATTTATTCGGGAAAAGAGCAGTGGT	419.607	373	352.42	400.577	606.685	804.831	696.473	662.264
IVGNm24175	BC138811,BC138812,NM_010839,Z35294	969	209	10728	11697	2	0.039	0.211	uc009tpv.1	NM_010839	Mtcp1	mature T-cell proliferation 1 isoform b	485.016	0.687	247.309	Cytoplasmic	47.57	ACAAGCCTGTGAAATACAAAAATGTTTACAAGCCAACAACTATTTGGAATCGAAGTGTCA	214.582	261.75	445.153	490.141	201.166	215.504	186.449	198.277
IVGNm24176	AF100198,AK013945,AK088026,AK140930,BC019945,BC052834,NM_010941	2218	1089	37790	40008	7	0.043	0.362	uc009tkv.1	NM_010941	Nsdhl	NAD(P) dependent steroid dehydrogenase-like	790.811	0.46	774.612	No enrichment	45.9	TACACAGAGACCAAGATCTTGCAGGAGAGAGCAGTACTGGATGCCAACGACCCTAAGAAG	354.527	404.759	440.724	393.922	377.613	453.523	752.793	852.9
IVGNm24193	AF139638,AF205855,AK086892,AK132234,AK146037,AK146062,AK159131,AK167364,BC002222,BC005720,BC070401,NM_001161845,NM_001161847,NM_001161848,NM_001161849,NM_001161850,NM_011361	3105	1572	114614	117719	13	0.026	0.253	uc007eov.1,uc007eow.1,uc007eox.1	NM_011361	Sgk,Sgk1	Sgk protein.,serum/glucocorticoid regulated kinase	2392.29	0.843	51.428		49.76	GGCTGGGTGCCAAGGATGACTTTATGGAGATTAAGAGTCATATTTTCTTCTCTTTAATTA	256.507	177.069	116.623	93.5178	274.867	214.552	285.713	218.377
IVGNm24199	AF031035,AF056244,AK002527,AK010318,AK046655,BC012206,NM_011491	2527	891	8828	10621	3	0.101	0.164	uc007iij.1,uc007iik.1	NM_011491	Stc2	complete cds.,Mus musculus stanniocalcin (Stc2) mRNA,stanniocalcin 2	1191.3	0.85	213.565	No enrichment	52.39	ATTCATTTCAAGGATCTCCTGCTGCATGAGCCCTATGTGGACCTTGTGAACCTGCTGCTG	74.4704	62.9463	26.9454	36.2954	142.075	409.268	214.375	172.827
IVGNm24200	AK131949,BC089540,BC099552,BC132079,BC138509,NM_011517,Y08485	1246	783	12646	13650	8	0.073	0.32	uc007grm.1,uc007grn.1,uc007gro.1	NM_011517	Sycp3	RIKEN full-length enriched library, clone:2410050F21 product:synaptonemal complex protein 3, full insert sequence.,Mus musculus ES cells cDNA,synaptonemal complex protein 3	630.441	0.518		Expression below cutoff	35.79	CTATGTTGCAAAAAAAAGTTATGATGGAAACTCAGCAGCAAGAGATGGCAAATGTTCGAA	148.746	919.758	8580.14	12716.1	126.204	411.45	1103.95	1542.68
IVGNm24201	AB009453,AF029753,AF035717,AF036945,AF047418,AK011575,AK135423,AK157289,BC053525,NM_011545	1267	540	1627	2894	1	0.425	0.424	uc007eps.1	NM_011545	Tcf21	transcription factor 21	1055.14	0.833		Expression below cutoff	51.61	AGAACGGTTACATTCACCCAGTCAACCTGACGTGGCCCTTTATGGTGGCCGGCAAACCAG	4131.01	2762.09	2511.96	2811.3	6132.3	5605.12	6946.75	5995.17
IVGNm24253	AF085219,AK008063,AK008272,AK008314,BC006713,NM_016811	2813	2193	21108	23921	23	0.118	0.309	uc007hoc.1	NM_016811	Dgka	alpha,diacylglycerol kinase	2210.27	0.888		Nuclear	51.46	TCATCAATAACTACTTCTCCATTGGCGTGGATGCTTCTATCGCTCACCGATTCCATCTCA	140.16	149.398	135.006	152.044	128.589	286.313	579.382	744.836
IVGNm24270	AF029843,AK146703,AK169019,BC010750,NM_018870	836	764	1254	2090	2	0.392	0.908	uc007hxe.1	NM_018870	Pgam2	phosphoglycerate mutase 2	721.058	0.892	1758.17	No enrichment	56.9	GCCTTCGGGGCATTGTGAAACATCTGGAAGGGATGTCCGACCAGGCCATCATGGAGCTGA	154.713	108.552	95.6537	96.3695	164.791	276.613	371.155	255.825
IVGNm24276	AK007840,AK131584,BC024364,NM_019443,Y07708	493	210	3157	3650	2	0.109	0.426	uc009syi.1	NM_019443	Ndufa1	NADH dehydrogenase (ubiquinone) 1 alpha	156.601	0.357		No enrichment	51.32	TGGAGTCAATCGCTACTATGTGTCCAAGGGCCTGGAAAACATTGACTAAGGAAGCATTTT	8067.6	8109.31	15627.3	23298.7	7257.94	7469.83	6718.64	6440.92
IVGNm24284	AF076956,AK002916,AK007486,AK147098,AK150472,AK159253,BC006760,NM_019661	2434	594	9547	11981	6	0.063	0.244	uc007hxp.1	NM_019661	Ykt6	YKT6 v-SNARE protein	665.237	0.876	950.318	No enrichment	51.85	GGGAACACAGTCGAAAGCCTTCTATAAAACTGCCCGGAAACAAAACTCTTGCTGTGCAAT	687.421	597.512	795.41	900.324	674.168	611.826	509.845	449.046
IVGNm24285	AF089812,AF383148,AK133723,AK150417,AK153327,AK160527,AK160538,AK160545,AK163966,AK164074,BC026053,NM_019668	1664	461	8205	9861	5	0.077	0.274	uc009sxv.1	NM_019668	Ube2a	RAD6 homolog,ubiquitin-conjugating enzyme E2A	1005.05	0.837	400.539	No enrichment	41.56	GATGTGTCTTCCATTTTAACGTCCATACAGTCTCTATTGGATGAACCTAATCCCAATAGT	4401.9	6250.56	8403.01	8337.81	3901.88	4203.37	3394.01	2938.61
IVGNm24292	AB018436,AK080177,AK133431,AK161508,BC132147,BC137908,NM_019723	2505	1695	27011	29516	9	0.075	0.465	uc007ixd.1	NM_019723	Slc22a21	solute carrier family 22 (organic cation	1339.68	0.617		No enrichment	52.92	GTCCTTCTCTTAGTACAACTGGTGCCTTCAGACCTACATTACTTGTCTACTACCCTGGTG	73.7071	96.2888	425.943	523.902	65.5756	65.0322	97.0308	131.476
IVGNm24318	AF215892,AK013647,BC048471,BC117779,NM_021452	1360	633	54651	56013	2	0.013	0.176	uc007hbw.1	NM_021452	Kcnmb4	calcium activated potassium channel beta 4	1033.25	0.862	230.937	No enrichment	63.24	ATTCACTTGCTATTTTAATCAGCATCAGAGACCAGAGGACGTTCTCCTACAGCGCACACA	727.147	366.282	256.383	251.219	689.596	480.302	561.322	607.359
IVGNm24322	AJ131398,AK005246,BC028942,NM_021487	1446	432		1446		1	0.14	uc009ult.1	NM_021487	Kcne1l	Isk-related,potassium voltage-gated channel	746.892	0.521		Expression below cutoff	57.08	CTCTTATATTGGTTCAGTTATTACTGCAATGTATGTATGCTTCATTCAGGGCCAGTCATC	1830.92	2272.04	2707.6	2970.63	2317.05	4771.84	2920.15	2189.39
IVGNm24333	AF254869,AF254870,AF254871,AF254872,AF254873,AF254874,AF254875,AF254876,AF254877,AK016567,AK140714,BC025165,NM_001177955,NM_001177956,NM_001177957,NM_001177958,NM_001177959,NM_001177960,NM_001177961,NM_001177962,NM_023122,S65737	4948	984	147159	150091	8	0.018	0.164	uc009uwg.1,uc009uwh.1,uc009uwi.1,uc009uwl.1,uc009uwm.1,uc009uwn.1,uc009uwo.1,uc009uwp.1,uc009uwq.1	NM_023122	Gpm6b	RIKEN full-length enriched library, clone:4922505L15 product:glycoprotein m6b, full insert sequence.,Adult male testis cDNA,Neuronal membrane glycoprotein M6-b (M6b).,glycoprotein m6b	3250.21	0.801			41.52	GGAGCTGGTGCCACCGTCATTGCCCTGATCCACTTCCTCATGATACTGTCTTCTAACTGG	332.491	376.985	363.068	444.142	461.437	747.569	953.231	1027.85
IVGNm24337	AB041548,AF426411,AK004847,AK018582,AK146266,AK167031,AY112656,BC010477,NM_023270	2740	1287	59776	62516	6	0.021	0.469	uc009uki.1	NM_023270	Rnf128	ring finger protein 128	2300.37	0.968		No enrichment	44.64	CTCTGGAGGAACATGCGCAGTCAGCAAATGAAAATCTACAGCTGGTAAACCATGAAGCAA	1131.72	1012.03	840.058	853.808	838.285	405.473	200.374	167.831
IVGNm24344	AF201698,AK018818,BC099451,BC099963,DQ058646,NM_023894	2409	684	1792	2674	3	0.167	0	uc009szj.1	NM_023894	Rhox9	9,reproductive homeobox on X chromosome	60.509	0.052		Expression below cutoff	49.08	TGGATGGGTGTGGATGAATCTGATGTGCAGGAGTGGTTTAAGATGAGGAGAGCCCTTTTC	17551	30697.4	24002.7	11346	12005.6	7095.1	963.96	468.725
IVGNm24356	AK007401,BC024354,M83741,NM_025273	784	312	4177	4961	3	0.152	0.23	uc007ffj.1	NM_025273	Pcbd1	pterin 4 alpha carbinolamine	341.203	0.445		No enrichment	50.25	ATCCCGAGTGGTTTAACGTGTACAACAAGGTCCATATCACCTTGAGCACCCATGAATGTG	292.866	388.08	368.833	389.636	211.482	175.005	137.577	118.563
IVGNm24362	AF364070,AJ245772,AK003105,AK010172,AY026524,BC051197,BC061051,BC132358,BC138801,NM_025357	942	255	52530	53472	5	0.01	0.271	uc009usd.1	NM_025357	Smpx	X-linked,small muscle protein	664.869	0.755			42.58	AGGTGAACAGTAGTCGAAAGGACACAAAAGTTCACATTGGATGCTTAGAATCAGGAGATG	111.028	223.587	295.982	411.165	83.6483	94.2719	153.581	159.804
IVGNm24367	AK002658,AK004389,AK007889,AK008564,AK034967,AK077643,AY318751,BC034845,BC061087,BC099551,NM_025432	2366	423	10954	12383	4	0.065	0.108	uc009uws.1	NM_025432	Trappc2	trafficking protein particle complex 2	690.7	0.679	499.983	Nuclear	39.72	GGTTTGTATCAGCCTTTGTCACTGCAGGGCATATGAGATTTATTATGCTTCATGATGTGA	275.21	498.106	933.015	810.583	243.473	300.132	311.377	279.218
IVGNm24446	AF393640,AK136935,BC028307,NM_001083895,NM_026838	2926	1527	21151	24025	11	0.085	0.522	uc009ufc.1,uc009ufd.1	NM_001083895,NM_026838	Srpx2	sushi-repeat containing protein	1670.17	0.779		No enrichment	49.76	GTGGTCAGGAACACCACCTGTCTGTACTCCTATGAAGATTAATGTCAATGTTAACTCGGC	18.9027	51.9547	106.806	143.629	24.7066	117.167	218.114	299.26
IVGNm24459	AB053181,AB053182,AK008530,AK135357,AK141604,BC026801,EF408739,EF408740,GQ262785,NM_001130513,NM_027286	3566	2415	45511	49077	18	0.042	0.466	uc009uvf.1,uc009uvg.1,uc009uvh.1,uc009uvi.1	NM_027286	Ace2	angiotensin I converting enzyme	1885.85	0.738		No enrichment	43.93	GCCTAAAATCAGCTCTTGGAGCTAATGCATATGAATGGACCAACAACGAAATGTTCCTGT	685.906	203.598	136.013	161.54	793.056	167.859	420.201	304.989
IVGNm24491	AF532979,AK010722,BC048703,NM_028604	2359	1380	64405	66525	12	0.028	0.333	uc007ete.1,uc007etf.1	NM_028604	Trmt11	Putative RNA methylase C6orf75 homolog (EC 2.1.1.-).,RIKEN cDNA 2410075D05	1722.81	0.764	211.402	Nuclear	40.86	ACATAGACTACAATACAGTTCATGGCTTGGGAAAGGCTAGTAGAAAAAACCAGAAATGGC	310.105	413.295	325.742	213.044	333.91	403.586	576.779	444.662
IVGNm24503	AF285574,AK017109,BC106854,NM_028958	1932	1413	14440	16372	12	0.091	0.653	uc009ugc.1	NM_028958	Taf7l	TATA box binding,TAF7-like RNA polymerase II	503.097	0.333		Expression below cutoff	43.94	GACATTTTATAAGACCGCGGATGTTTCTCAGATGCTTGTATGCAGTCCTGAAGGTGAGCC	138.202	83.1449	1152.87	1833.58	133.602	12.3366	163.798	227.227
IVGNm24548	AF285576,AK016637,BC116863,BC119125,NM_031381	2116	561	3011	5127	3	0.258	0.532	uc009ulg.1	NM_031381	Tex13	testis expressed gene 13	188.763	0.089	2278.29	Nuclear	45.07	ACAGGAAACTTCTGCCAACTGCTCCAAGTCCTCAGGTAGAAGGAAGGCGAAGGACTGTAT	129.399	814.79	1381.3	1024.95	108.1	364.221	299.041	249.533
IVGNm24551	AF285570,AK082829,AK133417,BC125454,BC132154,NM_031388	4133	3438	43142	47275	8	0.026	0.47	uc009teb.1,uc009tec.1	NM_031388	Usp26	ubiquitin specific peptidase 26	403.025	0.109			40.72	TGAGTGCCTGTCCTAAGATTCTGATAGAGGTTGTTTTCCCTTGGCATATACACACACTGC	33.772	103.596	125.693	72.6576	32.4963	106.68	293.463	291.55
IVGNm24577	AF317552,AK032817,AK049971,AK088260,AK147438,BC036719,EU616680,EU616681,EU616682,NM_133196	7514	1890	23199	27486	15	0.081	0.113	uc009ufi.1,uc009ufj.1,uc009ufk.1	NM_133196	Cstf2	3' pre-RNA subunit,cleavage stimulation factor	3638.77	0.919	442.535	No enrichment	42.24	CAGTGAAAAGAACAAGGAGGAACTGAAGAGCCTTGGCACTGGTGCACCTGTCATAGAGTC	82.9074	96.6431	125.909	150.381	79.9444	80.4292	64.4061	57.7892
IVGNm24612	AF363030,AK045910,BC038435,BC048239,BC057319,NM_139144	5440	3138	38904	44286	21	0.075	0.362	uc009tyc.1,uc009tyd.1	NM_139144	Ogt	O-linked N-acetylglucosamine transferase	4989.32	1.004			43.21	GTATTAGCAATGGACTGGCGACTACACAGATTAATAATAAGGCTGCAACCGGAGAGGAAG	208.93	334.002	233.548	209.432	199.319	134.632	186.134	156.054
IVGNm24616	AY148487,BC019553,NM_144544	857	663	4408	5265	5	0.146	0.77	uc007jbw.1	NM_144544	2210407C18Rik	hypothetical protein LOC78354	26.865	0.034		No enrichment	43.87	AAAGGTGTATTGAGGTTACCAGCAGAGACCCATCTTCTAATATAGTAATGTATGGAAAAG	672.165	408.207	226.147	244.077	597.587	46.2996	12.3635	11.8865
IVGNm24635	AK031271,AK044016,AK054393,AK078023,AK141216,AK147680,AK154520,BC029082,NM_146006	6992	2202	19206	25527	21	0.129	0.222	uc007fuq.1	NM_146006	Lss	lanosterol synthase	1837.56	0.499	961.591	No enrichment	48.91	TGGAGCTGCTGAACCCCTCAGAGGTCTTTGGAGACATCATGATTGACTACACGTATGTAG	128.873	147.965	124.551	108.369	135.441	160.165	227.387	290.788
IVGNm24637	AK077301,AK085291,AK087696,BC025461,BC027777,BC029068,BC029808,BC034198,NM_001168679,NM_001168680,NM_146010	1416	705	31230	32610	8	0.032	0	uc007hbm.1,uc007hbn.1,uc007hbo.1	NM_146010	Tspan8	tetraspanin 8	440.254	0.385	437.086	No enrichment	40.85	GGAATTGCTTTTGGACTGGCCGTTATTGAGATTCTCGGTTTGGTGTTTTCTATGGTGCTA	178.391	208.045	167.32	253.682	213.587	437.368	424.577	1049.74
IVGNm24694	AK083942,AK144026,BC066792,NM_172779	3766	2583	49348	52963	17	0.068	0.275	uc009tgg.1,uc009tgh.1	NM_172779	Ddx26b	DEAD/H (Asp-Glu-Ala-Asp/His) box polypeptide	2985.39	0.823	138.635	Nuclear	40.45	CTCGTAAAACACACCTTTGGACATCCAGACACCACTGTCATTCATGATACCCATGAAGAG	211.523	202.555	207.244	249.232	200.333	112.344	98.8818	104.081
IVGNm24725	AF222853,AK075746,AK131581,AY238604,BC061190,BC083357,NM_175329	1138	414	3130	4268	4	0.267	0.364	uc007ftq.1,uc007ftr.1	NM_175329	Ndg2	Nur77 downstream gene 2	387.121	0.646	1144.47	No enrichment	59.51	GCCCTCAAACAGTGCAAATACAATCACGGTCTGAGCTCCCTGCCCTGAAGAGGCTGTGGG	5350.25	7691.62	7210.89	8767.84	7250.26	17441.2	18407.4	19336.8
IVGNm24738	AK018522,AK020260,AK078783,AK129481,AK135388,AY505341,BC065142,NM_177152	3869	3354	45091	48960	18	0.075	0.089	uc007hhd.1	NM_177152	Lrig3	leucine-rich repeats and immunoglobulin-like	2999.34	0.832		No enrichment	50.72	AGCCCAGATCCATTTGAAGTTTATCTTCCAGGTTGCAGCTCTGACCCGAGGACCGCTTTA	318.376	200.369	147.805	141.39	344.668	265.621	276.937	325.497
IVGNm24745	AJ438159,BC119070,BC120487,NM_177429	3401	3057	46219	49620	22	0.065	0.898	uc009uwr.1	NM_177429	Ofd1	oral-facial-digital syndrome 1 gene homolog	962.213	0.3	315.147	No enrichment	43.78	TTAAAGTCACAACTAAAACAAACTCAGATAGCCCTAGAGAATGAAGTGTACCGAAATCCA	63.4335	159.307	245.27	208.529	62.7547	86.7778	109.883	79.9751
IVGNm24755	AK033488,BC147316,BC147317,NM_177793	1529	1092	126273	127802	4	0.009	0.712	uc007exd.1	NM_177793	9030224M15Rik	hypothetical protein LOC327747	806.629	0.678		No enrichment	57.29	AAGGTTCCTGAGCTACATCAGTACCACTCAGATTGCATGCGATCACATGGGTACAGACAG	329.947	217.355	214.585	246.296	298.28	139.344	57.3133	45.2295
IVGNm24783	AK031177,AK154896,AK170229,BC044879,BC055041,BC145470,BC150776,NM_001040686,NM_182996	2421	1596	5658	8018	11	0.242	0.304	uc007jaw.1,uc007jax.1	NM_001040686,NM_182996	Zfp692	zinc finger protein 692	1095.57	0.538		Nuclear	55.48	CTGAAGGAGCATGTGAAACTCCACAGCGATACCAGGGACTACATCTGTGAATTCTGTGCT	1437.73	1510.01	1155.12	1091.27	1091.74	743.04	502.704	595.832
IVGNm24792	AF440694,AK038119,AK081019,AK155435,AK165471,AY878192,AY878193,BC012409,CT010364,NM_001111274,NM_001111275,NM_001111276,NM_010512,NM_184052,X04480,X04482	7069	495	71240	77992	4	0.006	0.059	uc007gqv.1,uc007gqw.1,uc007gqx.1,uc007gqy.1,uc007gqz.1,uc007gra.1	NM_010512,NM_184052	Igf1	complete cds.,Insulin-like growth factor 1 isoform Eb.,Insulin-like growth factor I precursor (IGF-I) (Somatomedin).,Mus musculus insulin-like growth factor 1 mRNA,insulin-like growth factor 1 isoform 1,insulin-like growth factor 1 isoform 2	3168.26	0.94			41	TTCGTGTGTGGACCGAGGGGCTTTTACTTCAACAAGCCCACAGGCTATGGCTCCAGCATT	508.903	351.662	355.45	416.73	421.427	124.654	149.133	180.907
IVGNm24795	AK012471,AK172169,BC003872,NM_197996	3605	882	42222	45829	7	0.037	0.172	uc007fgv.1,uc007fgw.1	NM_197996	Tspan15	RIKEN full-length enriched library, clone:2700063A19 product:TETRASPAN NET-7 homolog [Homo sapiens], full insert sequence.,Mus musculus 11 days embryo whole body cDNA,tetraspanin 15	1024.79	0.576	970.914	No enrichment	51.09	ATGTGTGGCTACAAAACAATCGACAAGGAGCGCCTGAATGCACAGAACATCATTCACGTG	159.938	144.437	107.068	97.0472	191.937	439.04	419.881	404.249
IVGNm24930	AK031425,BC013478,BC113751,BC147704,BC147707,NM_001039677	3099	1116	8126	11012	7	0.139	0.282	uc008veu.1,uc008vev.1	NM_001039677	Slc30a2	solute carrier family 30 (zinc transporter)	959.308	0.671			54.82	CTAAGAGACGTGATCTTGGTCCTGATGGAAGGGACTCCCAAAGGCGTGGACTTCACAACC	108.422	159.182	86.2051	83.6858	132.044	187.852	212.589	241.836
IVGNm24949	AK003735,AK013571,AY187289,BC019947,BC030298,NM_001048227,NM_001048228,NM_001048229,NM_026797	3706	474	3607	7184	4	0.243	0.128	uc008nuw.1,uc008nux.1,uc008nuy.1,uc008nuz.1,uc008nva.1	NM_001048227,NM_001048228,NM_001048229,NM_026797	Dbndd2	SCF apoptosis response protein 1	811.34	0.551	403.408	Expression below cutoff	49.74	CCATCTGCACCTGGAGTCACAAAGACCCCCCATAGGTAGCATCTCGTCTATGGAAGTGAA	80.897	128.381	190.067	203.949	68.0283	113.11	452.377	669.651
IVGNm24952	AK002478,AK014076,AK149543,BC009805,BC147272,BC147273,M73483,NM_001077353,NM_010356,X65021	1450	666	23616	24971	7	0.04	0.457	uc007alk.1,uc007all.1	NM_001077353,NM_010356	Gsta3	alpha 3,glutathione S-transferase	416.448	0.459		No enrichment	43.94	CTCTATGGGAAGGACATGAAGGAGAGAGCCATCATTGACATGTACACAGAAGGAGTGGCG	156.664	123.346	243.291	210.529	140.607	315.403	884.469	1097.13
IVGNm24958	AY911505,BC150154,BC150477,BC167250,NM_007445	1668	1662	736	2404	4	0.693	0.973	uc007get.1	NM_007445	Amh	anti-Mullerian hormone	624.953	0.375	950.745	Expression below cutoff	65.45	CATCTTAACCCTTCAACCAAGCAGAGAAGGTGCCACCCTGAGCATCGATCAGCTGCAAGC	28.7097	49.5311	32.2501	38.8081	38.7389	226.245	228.473	230.538
IVGNm24963	AK089950,AK163046,AK165658,BC003499,BC062152,BC084588,BC106191,BC138660,BC138662,NM_007633,X75888	2000	1229	7551	9551	11	0.191	0.584	uc009gkr.1	NM_007633	Ccne1	cyclin E1	1359.81	0.705	121.843	No enrichment	52.77	CCTCACTGGAGTTGATGCAGAAGGTCTCAGGTTATCAGTGGTGCGACATAGAGAAGTGTG	1141.01	1106.7	1109.3	890.569	1089.75	893.627	492.374	387.832
IVGNm24965	AK018671,AK035326,AK150039,AK155328,AK155393,AK164236,BC018243,NM_001162410,NM_007700,U12473	3483	2244	30661	34144	20	0.069	0.619	uc008hpg.1,uc008hph.1,uc008hpi.1	NM_007700	Chuk	RIKEN full-length enriched library, clone:G530123D13 product:conserved helix-loop-helix ubiquitous kinase, full insert sequence. (Fragment).,Bone marrow macrophage cDNA,conserved helix-loop-helix ubiquitous kinase	2623.32	0.983	760.437	Nuclear	40.47	CAGCCTCTCAGTGTGTTCTAGATGGAGTTAGAGGCTGTGATAGCTACATGGTTTATTTGT	182.834	235.098	327.017	373.428	162.995	164.867	152.521	176.439
IVGNm24987	AK015019,AK016033,BC156341,BC172665,NM_008276	1424	867	398	1819	1	0.687	0.292	uc008kea.1,uc008keb.1	NM_008276	Hoxd8	homeo box D8	1127.08	0.855		Expression below cutoff	52.6	TCAAATGTTTCCCTGGATGAGACCACAAGCAGCTCCTGGTAGACGGAGAGGAAGACAAAC	273.993	202.991	155.399	163.861	309.834	372.386	403.202	357.722
IVGNm25017	AK012727,BC101962,BC103560,BC103561,BC103562,M89797,NM_009523	1361	1056	18045	19411	4	0.058	0.434	uc008viv.1	NM_009523	Wnt4	wingless-related MMTV integration site 4	1255.05	0.962		No enrichment	63.47	CGGACAGTGCACGGGGTCAGCCCACAGGGCTTCCAGTGGTCAGGATGCTCGGACAACATC	2176.42	2478.08	1969.57	1986.51	1358.79	432.117	468.918	671.221
IVGNm25029	AF030433,AK141693,AK144119,BC050189,NM_010051	2257	816	1376	3633	3	0.464	0.362	uc008hen.1	NM_010051	Dkk1	dickkopf homolog 1	892.424	0.69	47.1251	No enrichment	45.16	CACACTGACTTCAAAAATATATCACACCAAAGGACAAGAAGGCTCCGTCTGCCTCCGATC	108.411	80.8908	47.6089	34.2592	146.498	192.263	345.32	112.514
IVGNm25032	AK132093,AY117415,BC141562,NM_010132,X68882	2885	759	4101	6986	3	0.089	0	uc008ibl.1	NM_010132	Emx2	empty spiracles homolog 2	2334.56	1.009		Expression below cutoff	52.19	CAGTCTCAGTCTTACGGAAACTCAGGTAAAAGTATGGTTTCAGAACCGGAGAACGAAATT	272.234	251.951	163.715	154.042	216.13	89.9185	59.5968	46.6451
IVGNm25064	AK008021,AK131882,BC094923,M30687,NM_011128	1559	1446	16244	17805	11	0.086	0.614	uc008iau.1	NM_011128	Pnliprp2	pancreatic lipase-related protein 2	849.035	0.556		Expression below cutoff	50.51	GGAAACTCAAAGCAGTATGAAGTTTTCAAAGGATCCCTCCAACCAGAAGCAAGATATATT	2952.81	542.665	44.726	25.1741	2752.21	536.398	95.5898	107.725
IVGNm25086	BC035322,BC044729,BC054386,M74570,NM_013467,S75713	2037	1506	39449	41487	12	0.04	0.738	uc008gym.1	NM_013467	Aldh1a1	subfamily A1,aldehyde dehydrogenase family 1	1402.26	0.792		Expression below cutoff	46.19	TGACCCCAGGAATAAATCAAGGCCCTCAGATTGACAAGGAACAACATGATAAAATACTCG	445.44	1479.18	1943.24	2327.75	1146.09	6740.18	10744.5	10822.3
IVGNm25107	AF061274,AK028105,BC068266,BC090985,NM_018874	1619	1422	13664	15283	12	0.092	0.87	uc008iat.1	NM_018874	Pnliprp1	pancreatic lipase related protein 1	951.029	0.615		Expression below cutoff	50.9	ACGGCAATACTCGCCAGTGTGATATCTTCAGGGGAATTATCAAGCCCGGTGCTACGCATT	1252.07	437.556	71.3782	51.7017	1025.99	185.162	34.0495	16.7379
IVGNm25127	AB031550,BC046335,BC058773,BC080808,BC094007,BC116984,BC120641,BC144877,NM_019990	1393	1092	27818	29194	7	0.038	0.627	uc009ioh.1,uc009ioi.1,uc009ioj.1	NM_019990	Stard10	START domain containing 10,Stard10 protein (Fragment).	1128.46	0.893	2777.95	Cytoplasmic	62.92	TCATTATGAACTACTCAGTGAAACACCCTAAATACCCACCTCGGAAAGACTTGGTCCGAG	476.465	573.681	690.533	656.965	412.765	320.452	296.064	313.773
IVGNm25141	AJ242874,AK012258,BC023170,NM_001112702,NM_021467	1126	558	10483	11551	8	0.09	0.456	uc007cts.1	NM_021467	Tnni1	skeletal, slow 1,troponin I	609.438	0.576	1812.51	No enrichment	56.38	GCTGCTAAGTCCCCGACCTCCCAGTAGAGGTTGGCTTGCTGTATGACACTCTGTGTCATG	1573.2	1423.8	1405.16	1989.46	1611.74	1225.22	838.692	897.26
IVGNm25156	AF200357,AF347700,AK017345,AK050222,AK184272,BC023496,NM_001114339,NM_023792	3460	1644	65102	68562	6	0.022	0.405	uc008hgv.1,uc008hgw.1	NM_023792	Pank1	Pantothenate kinase 1 (EC 2.7.1.33) (Pantothenic acid kinase 1) (mPank1) (mPank).,pantothenate kinase 1 beta	2215.63	1.006	433.438	No enrichment	49.35	AGGACAACTACAAAAGAGTGACGGGGACCAGTCTTGGAGGTGGGACATTCCTAGGCCTAT	940.996	1056.25	727.365	650.121	747.191	452.719	410.398	454.177
IVGNm25163	AK160126,AK178612,AK185693,AK198485,AK202769,AK206881,AK216141,AK217770,AK219355,BC002138,BC002263,NM_024465	1971	1197	70250	72217	12	0.027	0.328	uc008mum.2,uc008muo.2,uc008mup.2,uc008muq.1		Abhd12	RIKEN full-length enriched library, clone:6330583M11 product:hypothetical Esterase/lipase/thioesterase family active site containing protein, full insert sequence.,Abhydrolase domain-containing protein 12.,Mus musculus adult male medulla oblongata cDNA	1191.44	0.986	1778.11	No enrichment	54.9	ATCCAGTTGTGCCCTTTCATCTCGGTAGAAAGCTATACAACATTGCTGCACCATCTCGGA	617.242	808.755	1265.02	1417.95	652.662	699.67	707.46	689.58
IVGNm25169	AK007591,AK009702,BC026775,NM_001113562,NM_025530	1328	816	14338	15636	8	0.079	0.606	uc008hou.1,uc008hov.1	NM_025530	Cutc	cutC copper transporter homolog	907.689	0.727	204.813	Expression below cutoff	49.51	GACTGCCTCTAATAAAGCAACTCATAGACCAGGCAAAAGGCAGGATTGTGGTAATGCCAG	315.457	376	695.388	820.481	350.901	355.694	304.019	294.953
IVGNm25192	AK010540,AK011701,AK016305,AK199612,BC029626,BC052904,NM_026410	1906	792	4771	6677	5	0.189	0	uc008ghh.1,uc008ghi.1	NM_026410	Cdca5	RIKEN full-length enriched library, clone:2410018D18 product:hypothetical protein, full insert sequence.,Mus musculus ES cells cDNA,cell division cycle associated 5	376.855	0.361	90.0508	No enrichment	51.71	GAAACGAAAGAAGAAGGTTCCTGAAATCCTGAAATCAGAGCTGGATAAGTGGGCTGTGGC	405.676	433.205	233.355	168.888	448.687	591.104	493.428	422.364
IVGNm25205	AY387690,BC061061,NM_026925	1487	1398	9937	11424	12	0.125	0.938	uc008iaq.1	NM_026925	Pnlip	pancreatic lipase	922.706	0.647	249.101	Expression below cutoff	49.36	GAGGAAACTCTAAACAGTATGAAGTTTTCAAGGGCTCTCTGCAGCCAGGTACTTCTCACG	2686.4	911.062	184.737	122.88	2381.58	366.773	56.9773	39.3866
IVGNm25207	AK008070,AK031807,AK083659,AK153194,AK158977,AK168102,AK168253,AK168598,BC024640,NM_027236	3206	1821	2230	4699	5	0.311	0.207	uc008gct.1	NM_027236	2010003J03Rik	hypothetical protein LOC69860	791.764	0.574	281.485	No enrichment	49.22	GAGGTAGCTGAGAAACAGAACAATATGAACAGAGAGAGTCAACCAGAACTCCCTGCTGAG	562.484	472.478	1273.55	1678.52	540.595	589.518	544.005	547.082
IVGNm25212	AK017818,BC038137,BC148501,BC153104,NM_027491	5047	1197	34136	39183	6	0.034	0.224	uc008sfl.1,uc008sfm.1	NM_027491	Rragd	Ras-related GTP binding D	2126.71	0.959	540.471	No enrichment	46.78	TCGTCAGAGAGGAAAGCTTTGAAAGAAAAGGGCTGATTGACTATAATTTCCACTGCTTCC	115.855	210.044	161.769	127.592	167.3	255.796	543.49	748.695
IVGNm25222	BC119093,BC119119,BC144834,NM_028050	2077	2022	1991	4038	12	0.507	0.973	uc009kjz.1	NM_028050	1600016N20Rik	hypothetical protein LOC72000	442.81	0.216		No enrichment	55.75	CTTCACCACCCATATACAAGACCCCAGTTGAACCCATTCGGCTGCTGCTTGAAGATCGCT	162.32	159.434	394.815	532.726	135.547	115.756	118.957	127.871
IVGNm25224	AK011486,NM_028129	2011	1335	52801	54812	13	0.037	0.664	uc009jlw.1	NM_028129	2610020H08Rik	exonuclease NEF-sp isoform 2	1238.72	0.618		Expression below cutoff	46.15	TCAGTATTTTCTTAAGTACGGGCCAAAGAAGATTGCAGAGTTCAATCTGGAGGCACTAGC	76.8431	108.955	283.504	352.449	91.9308	107.191	137.096	207.896
IVGNm25250	AK002387,AK017984,AK146133,BC139258,BC139259,BC145590,BC145591,NM_029508	1638	768	106219	107751	9	0.014	0.462	uc008hhi.1,uc008hhj.1,uc008hhk.1	NM_029508	Pcgf5	polycomb group ring finger 5	1465.79	0.895	190.235	No enrichment	48.67	ATGACAAGATGGCGACTAAGAGGAGAAAATTCATACCCGATGGTATTGCAGTATCGACCG	256.068	549.258	964.07	911.258	267.825	313.336	450.479	555.342
IVGNm25326	AB298806,AK039703,AK042007,AK052657,AK163505,AX775891,BC024581,NM_139269	3735	504	27564	31087	4	0.018	0.13	uc008glh.1,uc008gli.1,uc008glj.1	NM_139269	Hrasls3	HRAS like suppressor 3,HRAS-like suppressor 3 (H-rev 107 protein).	830.466	0.777	1460.26	No enrichment	46.74	TGATGGATACGTGATCCACCTGGCTCCTCCAAGTGAAATCGCAGGAGCTGGGGCAGCCAG	127.816	235.529	247.491	255.935	120.746	106.285	106.495	124.551
IVGNm25594	AB115421,AK029649,AK030073,AK084751,AK220362,BC050055,BC062130,BC096768,BC145012,NM_173028	10037	9498	154404	164254	73	0.06	0.597	uc008gwv.1,uc008gwx.1	NM_173028	Vps13a	vacuolar protein sorting 13A	8292.77	0.97	659.042	Nuclear	39.87	AAGAGTTTGTGGAGGGAATGGCGCTAGGATTGAAAGCACTAGTTGGTGGAGCCGTTGGTG	63.3879	121.588	322.226	339.709	67.316	71.1377	80.1838	105.778
IVGNm25595	AK133445,AY493378,BC039755,BC052843,BC080703,BC106096,BC172924,NM_173762	7813	7413	53165	60978	45	0.079	0.537	uc008rkz.1	NM_173762	Cenpe	centromere protein E	3713.99	0.877	238.28		43.04	GCGATGGCTCCGTCAAAGTGTCTCATCTGAATTTGGTCGATCTTGCAGGCAGTGAAAGAG	695.961	893.372	543.004	360.321	631.795	967.386	778.41	824.36
IVGNm25598	AK076190,AY214130,BC099411,BC138087,BC145139,BC145140,BC171923,BC171947,BC171948,NM_001166619,NM_174993	835	717	41930	42722	5	0.016	0.727	uc009tiz.1	NM_174993	Fmr1nb	fragile X mental retardation 1 neighbor	72.478	0.099		Expression below cutoff	47.75	TGGTGATCCTGTTCCGTCCTGTGAACACTGCGAAATTGCCCATTCTTGCTGAAGCTGCAG	282.499	744.904	4445.48	6263.43	253.579	456.831	924.158	811.488
IVGNm25604	AK019489,AK031660,AK046433,NM_175279	3497	1524		3497		1	0.29	uc009jhb.1	NM_175279	4632411J06Rik	hypothetical protein LOC78748	1817.77	0.52		Expression below cutoff	55.56	ATTAAACACCAGCTATGATCTTCATGAATTTTACCCAGACCCAAGTCCAACTTCAGTATC	194.942	169.676	151.545	108.026	192.037	67.9411	38.9227	26.6509
IVGNm25746	AK052685,AK085309,AY102037,BC011157,BC011473,BC024331,BC061053,J00621,NM_031192,NM_031193,X16642	1534	1275	8233	9758	8	0.127	0.457	uc007cqf.1	NM_031192	Ren1,Ren2	renin 1 structural	768.926	0.594		No enrichment	54.69	AAGACTGACTCCTGGCAGATCACGATGAAGGGGGTGTCTGTGGGGTCTTCCACCCTGCTA	124.008	400.712	88.0165	112.164	178.754	2404.67	6655.91	7387.27
IVGNm25752	AF432916,AK029310,AK031603,AK077922,AK162276,BC023001,NM_009061,U67187	3008	738	1803	4812	4	0.407	0.185	uc007cxg.1	NM_009061	Rgs2	regulator of G-protein signaling 2	881.222	0.648		Expression below cutoff	43.47	TTAGTTCTAGTTTTAATATTTTAGTACTAAGTAACATTACAATGTTTACTGTGTGCAAGG	2233.87	2184.82	1673.96	2123.39	2017.11	903.449	735.895	670.863
IVGNm25753	AK004165,AK028765,AK030300,AK054098,BC037683,NM_009063	4096	546	36217	40313	4	0.047	0.133	uc007dlm.1	NM_009063	Rgs5	regulator of G-protein signaling 5	721.119	0.327		Expression below cutoff	41.14	ACTGGTCTTGTTTATTGTTTTAATTCTTATTCTCTAATGGCTTCAGAATTTGGTTAGTAA	463.983	139.931	51	69.0982	401.971	56.4761	80.0815	219.233
IVGNm25796	AF139638,AF205855,AK086892,AK132234,AK146037,AK146062,AK159131,AK167364,BC002222,BC005720,BC070401,NM_001161845,NM_001161847,NM_001161848,NM_001161849,NM_001161850,NM_011361	3105	1572	114614	117719	13	0.026	0.253	uc007eov.1,uc007eow.1,uc007eox.1	NM_011361	Sgk,Sgk1	Sgk protein.,serum/glucocorticoid regulated kinase	2392.29	0.843	49.6074	No enrichment	49.76	CCACATTTGGAAGATAAATTTATGTGTAGACTGTTTTGTAAGATATAGTTAATAACTAAA	190.827	137.012	81.2946	89.1429	221.482	193.786	212.399	182.555
IVGNm25799	AF017152,AK137496,AK144966,AK162943,BC070455,NM_011369	2364	2007	41423	43579	12	0.049	0.473	uc009kua.1	NM_011369	Shcbp1	Shc SH2-domain binding protein 1	1682.04	0.786	234.647	Nuclear	40.47	GAGGAGTCTTGCAAAGAAGAAACAGAAATTAAGTTCCATAGTGATCTGTTGTCTGGTATA	331.284	213.354	158.198	148.455	371.678	380.449	369.296	344.344
IVGNm25801	AF237702,AK010439,AK132342,BC026055,NM_009171,X94478,X94479	2726	1434	20304	23030	11	0.064	0.526	uc007jgo.1,uc007jgp.1	NM_009171	Shmt1	complete cds.,Mus musculus serine hydroxymethyltransferase mRNA,serine hydroxymethyltransferase 1 (soluble)	1315.19	0.673	368.865	No enrichment	49.36	TGCTGGGGTGTCAATGTCCAGCCTTATTCAGGCTCCCCTGCAAACTTTGCTGTGTATACT	432.415	471.67	276.259	179.121	411.764	640.643	654.158	538.713
IVGNm25804	BC052887,NM_009173,Z19580	1713	1380	3734	5431	3	0.312	0.806	uc009uvd.1	NM_009173	Siah1b	seven in absentia 1B	7.849	0.005	75.5821	No enrichment	46.14	AATAGATTTAAAAATAATTCAACAGTAAACCACTGAAAAACCATATATACTCAAGATGGG	67.059	125.677	256.021	262.098	54.3921	84.8554	88.2182	66.3287
IVGNm25811	AF038848,AK146847,AK159076,AK165592,AK169433,BC020049,BC021160,BC051536,BC096367,BC129859,L38622,NM_001113248,NM_009188	4117	3294	30799	34916	18	0.047	0.701	uc009mgo.2,uc009mgp.2,uc009mgq.2		Sin3b	Paired amphipathic helix protein Sin3b (Transcriptional corepressor Sin3b) (Histone deacetylase complex subunit Sin3b).	2617.61	0.724	1278.45	Cytoplasmic	55.89	CCTTCCTGGAGATCCTACACACCTACCAGAAGGAACAGCTGCACACTAAGGGCCGTCCAT	5208.28	7308.63	6455.42	6595.62	5738.17	12371.1	14369	12774.3
IVGNm25825	AK028041,AK045328,AK147258,AK155997,AK164286,BC034122,BC050095,BC053911,NM_011401	6250	1482	10978	14695	9	0.252	0.192	uc009dpq.1	NM_011401	Slc2a3	solute carrier family 2 (facilitated glucose	1655.79	0.415	1383.58	Nuclear	47.41	AAATCTAGGCTTGTTACTAAAGTGGTCTTTGTAGTTAGTGATATTGATGGATTTTTATGT	154.287	144.293	96.9036	69.281	141.917	123.831	137.787	144.761
IVGNm25841	AK046464,BC140315,NM_009216	3869	1520	627	4233	2	0.763	0.393	uc007npu.1	NM_009216	Sstr1	somatostatin receptor 1	1580.54	0.97	213.187	Nuclear	51.1	CTAATGGTGATGATGGTGGTGATGGTTTTTGTCATCTGCTGGATGCCTTTCTACGTGGTA	71.3959	87.609	59.4275	74.4769	88.1136	352.471	391.205	388.676
IVGNm25852	AB015790,AF031816,AK088154,AK147303,BC156440,BC172714,NM_011436	6938	6648	148863	155801	47	0.043	1	uc009pap.1	NM_011436	Sorl1	LDLR class A,sortilin-related receptor	5886.46	0.85		Expression below cutoff	50.93	GTGCATCTGGACTGGCCCCAAGAATGTGGTGTATGGTATTTTCTATGCCACATCCTTCCT	410.524	355.384	297.091	270.313	369.148	227.097	118.584	130.044
IVGNm25857	AK131933,AK149358,BC057574,NM_011443,U31967	2456	1237	121	2456	2	0.95	0.218	uc008oxu.1	NM_011443	Sox2	sex-determining region Y-box 2	2248.76	0.933		No enrichment	52.08	ACTGCGAACTGGAGAAGGGGAGAGATTTTCAAAGAGATACAAGGGAATTGGGAGGGGTGC	477.786	846.949	505.51	141.465	388.461	495.421	458.016	309.244
IVGNm25863	AJ001700,AK032152,AK051756,AK133770,BC006776,NM_009250	4086	1230	81858	85949	8	0.019	0.301	uc008pne.1	NM_009250	Serpini1	clade,serine (or cysteine) proteinase inhibitor	1492.99	0.835		Expression below cutoff	37.21	CAAAGATGCAAATTTGACTGCCATGTCAGATAAGAAAGAGCTGTTCCTCTCCAAAGCTGT	2957.41	2717.44	2496.68	2704.97	2980.54	1413.17	1003.46	1019.84
IVGNm25885	AK054470,BC060970,NM_011485	4007	852	5545	7470	6	0.186	0.213	uc009lhb.1	NM_011485	Star	steroidogenic acute regulatory protein	882.195	0.22		Expression below cutoff	46.57	GCAAAGAACTGAGCTTATTTATGAATAGAACAATGTGGAACATGTACTTATTTATTGAAG	30.6603	21.8472	24.9096	34.5465	40.1311	79.2342	593.574	1085.2
IVGNm25892	AF010305,AF364051,AK048242,AK090032,AK154935,BC010720,BC094057,NM_011498	3113	1236	3184	6297	4	0.476	0.178	uc009ddn.1	NM_011498	Bhlhb2	class,basic helix-loop-helix domain containing	2055.34	0.678	60.3301	No enrichment	49.37	ATACAAATCGGTTGGATTTTCATATGCTTCAAAGGCTTGATCTGTGAGTCACTCTCCAGT	52.9809	55.7588	56.6085	56.2207	80.6708	139.728	149.33	189.036
IVGNm25894	AK006887,BC100746,BC103590,BC103591,BC103603,NM_009292,Z75287	1796	1182	17379	19180	9	0.074	0.307	uc009bia.1,uc009bib.1	NM_009292	Stra8	stimulated by retinoic acid gene 8	548.85	0.383		Expression below cutoff	50.97	CTGTTGCCGGACCTCATGGAATTTGAACGGTATCTCAACTTTTACAAGCAGACCATGGAC	59.2532	1541.53	14319.8	12707.3	6.59671	63.4653	529.78	768.45
IVGNm25931	AK084431,AK135536,AK142323,AK150449,AK150833,AK150969,AK151680,AK152365,AK152662,AK155572,AK155828,AK159711,AK164373,AK169912,AK170495,AK171557,BC129900,BC129901,L19932,NM_009369	2967	2054	27059	30004	16	0.072	0.409	uc007qsv.1	NM_009369	Tgfbi	beta induced,transforming growth factor	2066.14	0.878			53.08	GGCAAAAAGCTGCGAGTCTTTGTTTATCGAAATAGCCTCTGCATTGAAAACAGCTGCATT	1418.49	1644.54	1362.41	1420.5	2117.03	1691.42	743.605	466.438
IVGNm25959	AK002340,AK146945,AK168393,AK169061,BC063753,L47550,L47552,L47553,L47600,NM_001130174,NM_001130175,NM_001130176,NM_001130177,NM_001130178,NM_001130179,NM_001130180,NM_001130181,NM_001136083,NM_011619	1161	906	14745	15876	15	0.07	0	uc007ctx.1,uc007cty.1,uc007ctz.1,uc007cua.1	NM_011619	Tnnt2	RIKEN full-length enriched library, cardiac, clone:0610008J17 product:Warning: possibly chimeric clone, full insert sequence.,Mus musculus adult male kidney cDNA,troponin T2	811.797	0.735	2240.75	No enrichment	55.27	GCGAAACCGGATCAATGACAACCAGAAAGTCTCCAAAACTCGTGGGAAGGCCAAAGTCAC	244.827	97.7286	60.9533	87.388	174.007	286.698	187.942	159.707
IVGNm25965	AF004428,AK131855,AK189057,BC141068,BC145321,BC145322,BC171924,NM_009413	1267	627	112375	113542	7	0.007	0.337	uc007etr.1,uc007ets.1,uc007ett.1	NM_009413	Tpd52l1,mD53	RIKEN full-length enriched library, clone:1810073J04 product:tumor protein D52-like 1, complete cds., full insert sequence.,10 day old male pancreas cDNA,Mus musculus tumor protein D53 (mD53) mRNA,tumor protein D52-like 1	588.665	0.639	746.774	No enrichment	49.14	AATAAAATGATTTCTTTTTGCATTTGTGTTGATGACCACTACTCTGGAGTATTTACAAAT	969.056	1567.88	959.128	982.061	1767.35	3749.06	2578.01	2109.89
IVGNm25970	AK029135,AK145075,AK169515,AK172598,BC096595,L35302,NM_009421	3394	1230	16257	18515	10	0.112	0.362	uc008jjj.1,uc008jjk.1,uc008jjl.1	NM_009421	Traf1	Tnf receptor-associated factor 1	1095.7	0.569		Expression below cutoff	54.17	GGTCAGACATTAATGTGAATTTAACCTGCCCTGGACTGAGTTCCTATGTTAACAGACACG	238.573	367.153	371.576	372.783	174.572	223.096	186.341	146.342
IVGNm25974	AK155434,BC060705,D84655,NM_009424	5474	1593	17264	22535	7	0.118	0.29	uc008lhm.1,uc008lhn.1	NM_009424	Traf6	Tnf receptor-associated factor 6	1677.85	0.637	60.965	No enrichment	46.04	GACCGGTGCCTTAAAAACTTGAGGGGTTTTTAGGACACTGATTACTATATTAAACATGAA	74.5426	67.509	48.1695	40.5139	73.1346	96.3112	96.6247	91.5435
IVGNm25979	AF190645,AK032317,AK080619,NM_019510	3693	2730	65992	69686	11	0.052	0.715	uc008ozs.1,uc008ozt.1	NM_019510	Trpc3	transient receptor potential cation channel	3026.67	0.874		Expression below cutoff	51.16	CTATTGTACTTAGAAGCCCAGTATTAATGTCACTGACAGTTTTTGTCATTCTTGTCTTTA	149.317	88.439	72.086	74.1889	154.199	156.075	152.562	119.195
IVGNm25991	BC050769,M13443,NM_009449	1567	1350	3948	5515	4	0.264	0.862	uc009erq.1	NM_009449	Tuba3b	alpha 7,tubulin	1386.59	0.952		Expression below cutoff	55.71	TTGACCTGGTCCTGGACCGGATCCGAAAACTGGCCGATCTGTGCACGGGACTGCAGGGCT	219.309	1027.73	2640.54	2271.39	219.213	806.045	843.006	898.929
IVGNm25992	AF312873,AK012528,AK014302,AK051298,AK082942,AK149014,AK198136,BC031357,BC088749,NM_023279	1733	1353	8724	10457	3	0.163	0	uc009nvt.1	NM_023279	Tubb3	beta 3,tubulin	1384.65	0.807	264.554	No enrichment	57.08	ATTAGGGCTCCCAGGTTAAAGTCCTTCAGTATTTATGGCCACCCCCACTCCATGTGAGTC	274.051	189.984	159.085	174.443	270.166	253.915	377.997	536.653
IVGNm25993	BC033434,BC083139,M63650,NM_011658	1630	928	531	2161	1	0.732	0.515	uc007niw.1	NM_011658	Twist1	twist gene homolog 1	1278.12	0.795		Cytoplasmic	59.2	ATTTTAAAATGGTAACAATCAGAGGAATTTTAACACCTTTAGAAATAAAAACGCTGGGAT	248.728	75.4678	56.7156	66.9382	226.246	116.352	144.942	208.363
IVGNm26013	AK051272,AK051691,AK165947,AK168413,AK169056,AK169087,AK213255,BC060045,NM_009498	2115	312	8534	10649	4	0.116	0.277	uc008vyj.1	NM_009498	Vamp3	vesicle-associated membrane protein 3	632.14	0.463	1564.63	No enrichment	44.42	CACTCCTAAAATAGTATTTTAACCAGAAATAACCCTTTAAGAAGTTTTTATAGAACTATG	191.075	237.064	376.08	514.39	197.994	210.14	181.322	225.97
IVGNm26054	AK141232,BC053399,BC064785,BC098467,M28382,NM_009556	1906	1396	10144	11943	4	0.043	0	uc009lob.2,uc009loc.2,uc009lod.2	NM_009556	Zfp42	zinc finger protein 42	183.659	0.105	302.346	No enrichment	46.76	GGTAGAGCGCATCGCATCGCTGTGGGCATTAGAGAAATGGACTAAGAGCTGGGACACGTG	231.184	247.284	71.9147	25.904	235.735	346.615	229.342	118.909
IVGNm26086	AF159571,AK144199,AK159242,AK160927,BC067248,NM_011819	1545	909	1683	3064	2	0.451	0.588	uc009mba.1,uc009mbb.1	NM_011819	Gdf15	growth differentiation factor 15	267.15	0.216	52.1475	No enrichment	61.18	TAATTTATTGGGGTCGGGCTGGGTGGATGGATTGTGTATTTATTTAAAACTCTGCTAATA	167.605	160.899	125.694	84.4976	228.913	308.629	314.655	470.612
IVGNm26109	AF176903,AK014578,AK140405,BC039139,BC051977,BC053428,BC069914,NM_011896	2767	994	2320	4651	3	0.499	0.191	uc008pax.1,uc008pay.1	NM_011896	Spry1	sprouty homolog 1	1864.14	0.788	21.6978	No enrichment	57.42	ACCATGTAAGTGCTTAAATAAGCTATATATTAATCTGCCTCTGATGAGATCTATCTTAGT	132.865	101.418	68.3646	54.3727	198.967	212.045	174.423	143.597
IVGNm26174	AF028725,AK150598,AK151019,AK152042,AK156220,AK171356,BC160276,EU401974,NM_012057	2241	1518	13471	15137	9	0.11	0.363	uc009bdu.1,uc009bdv.1,uc009bdw.1	NM_012057	Irf5	interferon regulatory factor 5	1292.63	0.858		Expression below cutoff	55.83	CGAAGCTCTTTAGCCTAGAGCAGTTTCTCAATGAGCTCATCCTGTTCCAGAAGGGCCAGA	110.079	86.0022	77.0766	89.2914	102.098	51.1492	40.7013	35.6296
IVGNm26178	AF290209,BC052442,BC054530,NM_013723	5304	1512	39115	44419	7	0.118	0.285	uc009bgh.1	NM_013723	Podxl	podocalyxin-like	938.713	0.178	577.629	Expression below cutoff	51.53	CTCCCCACTTCTGAACAAGAATGTAAATGTCTATTTAGTAGAGATGACTTTTTTAAAAAT	3249.63	3412.78	2649.26	2300.72	2811	1091.26	679.094	595.788
IVGNm26215	AF368232,AK076113,AK156199,BC014703,NM_145620	1611	1428	6570	8107	14	0.187	0.659	uc009rkb.1	NM_145620	Rrp9	U3 snoRNP-associated protein	1249.11	0.815	478.239	No enrichment	59.84	AGGAGCACATGGTGTCGGGCGCGGATGATGGCTCTGTGGCCTTGTGGGGCCTCTCCAAGA	655.511	667.529	350.953	290.518	694.721	822.93	869.359	1029.87
IVGNm26232	AB030906,AB221680,AB221681,AK182691,AK185818,BC025478,BC034667,NM_001159630,NM_013883	3316	2118	122030	124919	17	0.023	0	uc008und.1,uc008une.1,uc008unf.1	NM_013883	Scmh1	sex comb on midleg homolog 1	2410.14	1.002		Expression below cutoff	50.58	ATCACAACCACGACAGGTACCTACCAGGTGAAACCTTTGTCTTGGGGAATAGCCTGGCCC	94.6111	118.753	163.921	192.497	92.8961	77.0871	75.6299	75.7057
IVGNm26294	AK040446,AY771616,AY771617,AY771618,BC051427,NM_177465	5043	4044	51368	56032	22	0.083	0.679	uc008buf.1,uc008bug.1,uc008buh.1	NM_177465	Umodl1	uromodulin-like 1	1144.46	0.237		Cytoplasmic	54.19	CATTTAATTAATGTGCTTGCTTATGTTGAATGTGACTGTCACTTATACAGATCATCTGGG	168.485	270.573	67.2187	15.76	196.955	258.84	96.0704	59.8511
IVGNm26308	AK035238,AK045056,AK053158,AK136916,BC046826,NM_178608	3617	606	99226	102843	6	0.026	0.167	uc009chc.1	NM_178608	Reep1	receptor accessory protein 1	1745.73	0.485		Expression below cutoff	47.84	TAATGGAATTTTCCAAAGGTGATTTTGTATTTCAGAACTAACCCAAGAGCTGATGACTGA	459.416	542.679	614.571	552.41	462.234	224.281	211.681	197.085
IVGNm26349	AK078506,AK078735,BC052769,BC054739,NM_016854	2721	954	2198	4920	1	0.531	0.152	uc008hhs.1	NM_016854	Ppp1r3c	regulatory (inhibitor),protein phosphatase 1	1356.05	0.507		Expression below cutoff	46.2	GTCTCAGGAAATGATGATATCAAAAGATCTCAAGTGAATCCTTTCAGTTTAAACATGGTC	50.7257	62.3816	63.0621	87.0591	136.199	139.956	117.683	104.497
IVGNm26356	AF087825,AK002924,AK010558,AK087296,AK145504,AK167250,BC008104,BC050007,NM_001193619,NM_016887	1304	633	2119	3108	4	0.318	0.485	uc007jtb.1	NM_016887	Cldn7	claudin 7	699.58	0.874		No enrichment	56.99	TGTACGACTCGGTGCTCGCCCTGCCGGGAGCCCTGCAGGCCACTCGAGCCTTAATGGTGG	212.798	123.809	85.4614	53.6239	158.516	61.5306	44.2268	41.7505
IVGNm26365	AB029065,AB029066,AK030598,AK139820,BC117894,BC117895,NM_016912,NM_177270	4218	1707	32992	36944	13	0.092	0.309	uc008ycc.1,uc008ycd.1,uc008yce.1,uc008ycf.1	NM_016912,NM_177270	Cdkl2	cyclin-dependent kinase-like 2 (CDC2-related	1748.76	0.471		Expression below cutoff	43.12	GGGAAGTCATCATGTGTGCTCCACATATGCTTTCTGATGTATAGGTTTAAAACCTTTCAG	47.0586	82.324	280.838	456.046	38.9234	42.0266	70.0556	85.7374
IVGNm26376	AK014220,AK133565,AK154335,AK155146,AK220218,AY591339,BC027230,BC049381,BC057460,DQ317932,NM_001039103,NM_133914	3951	2411	25169	27945	20	0.092	0.256	uc008zzt.1,uc008zzu.1,uc008zzv.1	NM_001039103,NM_133914	Rasa4,mKIAA0538	RIKEN full-length enriched library, clone:3110056A02 product:similar to CALCIUM-PROMOTED RAS INACTIVATOR [Homo sapiens], full insert sequence.,Mus musculus 13 days embryo head cDNA,RAS p21 protein activator 4 isoform 1,RAS p21 protein activator 4 isoform 2	2067.91	0.783		No enrichment	55.67	CCCCAGCAAAGTGGAAGTTAAGGATGTAGGGTGCTCTGGGCTGCACCGCCCACAGACCGA	155.972	157.405	162.525	178.584	122.011	85.6108	74.3432	68.3367
IVGNm26382	AF020339,AF297083,AK139406,AK147128,NM_017469	3223	1860	39457	42680	13	0.048	0.577	uc008por.1	NM_017469	Gucy1b3	beta 3, soluble,guanylate cyclase 1	1999.02	0.891	460.307	Nuclear	43.84	AGGGAAAGATAAATGTTTCCGAATATACATACAGGTGTCTCATGTCTCCAGAAAACTCGG	109.756	65.511	74.9941	75.1992	147.398	90.3707	159.694	164.221
IVGNm26424	AB031550,BC046335,BC058773,BC080808,BC090390,BC094007,NM_019990	1393	1092	27818	29194	7	0.018	0.51	uc009ioh.1,uc009ioi.1,uc009ioj.1	NM_019990	Stard10	START domain containing 10,Stard10 protein (Fragment).	1128.46	0.835	636.232	Cytoplasmic	62.92	ACCAAGACCAGACTGGGGTGGAACCCTGGGGCACTGAGCCTTCTGCACTTCCTCCCTTCC	1093.8	1257.77	1507.02	1480.76	961.028	758.463	659.519	697.122
IVGNm26439	AK080822,NM_013905	4532	978	11877	16315	5	0.259	0.216	uc008uoz.1	NM_013905	Heyl	hairy/enhancer-of-split related with YRPW	1192.65	0.263		Expression below cutoff	55.3	GAACACTTTTTACAATCCACACCTGACTTCTAGTCTTATTTCTTGCTCGCTCCAATTTTG	31.2036	43.2059	72.0934	70.736	43.0179	112.396	320.262	341.698
IVGNm26464	AF209703,AK157313,BC016584,BC053729,NM_019821	1691	630	19825	21516	4	0.031	0.371	uc008yzw.1	NM_019821	Gltp	glycolipid transfer protein	824.897	0.957	1726.93	Cytoplasmic	53.37	TGGCTGGCTGGTGCAGAAGATCTTCAAGGCCGCCCTGTACGCAGCACCTTACAAGTCCGA	104.879	88.9458	109.933	104.649	97.9675	95.5459	149.07	214.808
IVGNm26498	AB018436,AK080177,AK133431,AK161508,BC132147,BC137908,NM_019723	2505	1695	27011	29516	9	0.075	0.465	uc007ixd.1	NM_019723	Slc22a21	solute carrier family 22 (organic cation	1339.68	0.617		No enrichment	52.92	GATCCTCACCATCATGTCTATAATCCTGTGGCTGACCATATCAGTGGGCTATTTTGGACT	48.375	57.1285	261.642	324.835	47.8731	44.1851	68.8611	79.1517
IVGNm26529	AF121081,AK028984,AK079414,BC038000,NM_001145960,NM_020258	4436	1518	22211	26590	18	0.117	0.342	uc009ouk.1,uc009oul.1	NM_020258	Slc37a2	solute carrier family 37 (glycerol-3-phosphate	1574.42	0.451	712.147	No enrichment	50.97	ACCCCCCATACAAGATACATCCATTGCATTTACTAGGATGTTGTGTCAGTCAGTGTGTTA	664.003	726.213	531.181	857.545	520.51	261.321	175.802	235.33
IVGNm26537	AK147053,BC027242,BC052739,NM_020505,NM_146139	4985	2541	340027	345012	26	0.014	0.285	uc008rag.1,uc008rah.1	NM_020505,NM_146139	Vav3	vav 3 oncogene isoform 1,vav 3 oncogene isoform 2	3394.27	0.689	219.085	Expression below cutoff	45.79	CTTTCTAGCTATGTCTTAATCAGTAGGAAGATCCACCTTGCAGCATGTTTCTTTCTCTAA	825.741	359.252	230.198	210.304	724.072	143.751	110.284	122.981
IVGNm26556	AB032605,AF285586,AK030116,AK163647,BC138444,BC145717,NM_021308	4913	2916	51702	56615	22	0.064	0.383	uc007unx.1	NM_021308	Piwil2	piwi like homolog 2	2777.88	0.734		Expression below cutoff	49.17	CCATCCTTGTAGAATTAGATTTCTGTTCTTCTTTTAACCCTGATATCATAGTAGGGTGTT	23.1549	66.1648	91.6997	69.7091	27.0502	52.2967	118.854	190.536
IVGNm26573	AK146818,AK162678,BC005704,BC046798,BC069863,NM_145568	1749	793	11956	13641	3	0.123	0.452	uc009cgm.1,uc009cgn.1	NM_145568	Krcc1	lysine-rich coiled-coil 1	1121.34	0.683	82.4227	Expression below cutoff	41.3	TCCAACATGGAGATTACTTTTCTATTTTCTAAAAGATTTATTAACTTTTCTTACATATGG	366.639	527.409	868.65	912.067	417.608	481.424	352.007	325.643
IVGNm26612	AB032010,AK003888,AK018354,BC042579,BC051127,NM_022004	1792	282	24186	25975	7	0.058	0.156	uc009pfs.1,uc009pft.1	NM_022004	Fxyd6	FXYD domain-containing ion transport regulator	564.754	0.315		No enrichment	56.53	TTTATCTGAGCAGAGGACTCCTTTCTTCTCCGAAGCTGGTCTCTAGCAGGAGATAGTCAA	3365.12	2634.77	2191.12	2614.06	3606.41	6388.35	4772.56	4305.6
IVGNm26635	AF450095,AJ278340,AK008748,BC099454,BC107243,NM_022409	1692	1362	2055	3548	2	0.261	0.381	uc009fmj.1,uc009fmk.1	NM_022409	Zfp296	Zfp296 protein.,zinc finger protein 296	711.579	0.52	51.5108	No enrichment	59.46	TGTAAAGATCGAGAAGACAGCACCTAGGAAGAGTCATGGGCCTGGGGGCAAGTGTGAGTT	167.105	146.587	49.7832	45.5334	162.719	197.993	149.654	159.456
IVGNm26670	AK032246,AK045193,AY380798,NM_176932	2384	557		2384		1	0.128	uc008jnc.1	NM_176932	6430510M02Rik	hypothetical protein LOC319517	308.714	0.13		No enrichment	39.51	TCATGACTTTATATATTCAAAGCTTTTAATGGTACCTGTTACACAGCAAGTACTCTGTAA	76.4405	84.6861	95.7185	81.2885	70.7829	65.1272	46.3066	41.8314
IVGNm26684	AB232447,AB232448,AB232449,AK029072,AK030482,AK030720,AK163432,AK220268,BC048945,BC065045,NM_001032727,NM_176998,NM_178765	3229	2382	113285	116207	7	0.025	0.563	uc007vqc.1,uc007vqd.1,uc007vqe.1,uc007vqf.1,uc007vqg.1,uc007vqh.1	NM_001032727,NM_176998,NM_178765	5730410E15Rik	Golgi-localized syntaphilin-related protein	2320.5	0.751		Expression below cutoff	53.48	ATCTATCTCTGCCTTAATGCTTGATTTAACTCCAAGAAGTCCTAACTCGGCCATCCTTCT	381.656	435.602	430.807	421.306	334.758	227.661	102.276	75.2496
IVGNm26764	AK019530,AK038808,AK148214,AY177412,AY177413,BC125389,BC145709,NM_177089,NM_199323	7695	2328	40427	46898	12	0.069	0.37	uc009lfs.1,uc009lft.1	NM_177089,NM_199323	Tacc1	transforming acidic coiled-coil containing	2418.88	0.405	1905.76	No enrichment	49.1	CCCTTTTAGAGACTTAAAAATAACAGCAACAGCAACTGCTTTCATACTGGAGATGGGCTT	62.674	65.9755	39.6766	37.2659	75.8724	145.722	146.927	150.532
IVGNm26791	AK046251,AK053620,BC070462,NM_177139,NR_033304	3622	516	123481	127103	5	0.028	0.088	uc008jqa.1,uc008jqb.1	NM_177139	Lypd6	LY6/PLAUR domain containing 6	1253.45	0.346		Expression below cutoff	43.84	ATAAATGAAGCCTTTTCCTTCAGATTTAGTTTATGTGGGATGTGACATGTTTGAAAAGAA	590.074	754.232	827.015	684.221	577.373	176.518	105.601	98.803
IVGNm26794	AK089172,AK090340,AK143613,AK164039,AK167376,BC080832,BC100321,BC121824,NM_177150	3281	1550	5567	7378	12	0.23	0.119	uc009nef.1,uc009neg.1	NM_177150	Cenpt	RIKEN full-length enriched library, clone:F630003M23 product:hypothetical protein, full insert sequence.,Mus musculus NOD-derived CD11c +ve dendritic cells cDNA,centromere protein T	811.144	0.431	602.363	Cytoplasmic	51.66	GAAGACAATTCCTTAGCCTCTGCTCTTCCAGGTGACAGTCACAGAACACCTGTTGCTGCT	426.463	423.931	341.242	298.523	428.696	489.293	642.741	682.601
IVGNm27084	AK031896,NM_001033422	7619	4782	109289	116908	38	0.065	0.099	uc009tao.1	NM_001033422	Thoc2	THO complex subunit 2	6759.99	0.887	367.663	Nuclear	37.51	GTTCTTTATTGAAACATCATTCATTTTCAGTCTAAAATCCTGAGATATAGTCAACATTTT	84.729	128.289	142.085	140.7	86.7522	79.6864	59.2021	56.812
IVGNm27283	AK139562,BC141491,BC153177,NM_001033469	1666	672	4969	6635	4	0.119	0.402	uc009pdr.1	NM_001033469	Foxr1	forkhead box R1	338.561	0.39		Cytoplasmic	51.32	TGGAAAAAAAAACCAACCCTGATAAAGATGGTCCAGACATTAAGCCCAATCTGTGGATGT	88.5666	242.79	120.056	54.4982	85.8676	247.913	385.185	452.882
IVGNm27294	AK033245,BC100492	1993		2905	3985	8	0.265	0	uc009tyf.1,uc009tyg.1		AK033245,BC100492	RIKEN full-length enriched library, clone:8030474K03 product:hypothetical Type I antifreeze protein containing protein, full insert sequence.,Mus musculus 15 days embryo male testis cDNA	53.261	0.037	203.292	No enrichment	54.7	ATGTCTCAAGAGGATACCAGGGGAAAAACTTGCCAACATGGGGACAGAGACTCAAATCAG	64.693	225.805	965.153	1099.27	67.37	175.195	405.391	434.852
IVGNm27327	AJ401376,AK137327,BC078637,NM_027402	2702	627	4832	7534	5	0.359	0	uc008uwe.1	NM_027402	Fndc5	fibronectin type III domain containing 5	1747.35	0.647	482.024	No enrichment	52.74	CCTACCTTAGTCTGACAGAGGAGGTTGAACTACAAACCCAAATTCTGCAAAAAAAAAAAA	7393.44	8517.72	10162.5	13552.1	7964.32	3282.08	2859.52	2905.37
IVGNm27438	AK035110,AK085461,AK129396,BC055333,DQ533875,DQ533876,NM_175549	8047	4527	510560	518607	27	0.007	0.401	uc007zrf.1,uc007zrg.1,uc007zrh.1,uc007zri.1,uc007zrj.1	NM_175549	Robo2,mKIAA1568	RIKEN full-length enriched library, clone:9430089E08 product:ROUNDABOUT2 PROTEIN (FRAGMENT) homolog [Gallus gallus], full insert sequence.,Mus musculus 12 days embryo embryonic body between diaphragm region and neck cDNA,roundabout homolog 2	5828.95	0.975		No enrichment	43.96	AAAAGTGAACCACAGCCGATAATAATTGGGGGACGTAACGAAGTTGTCATTACTGAAAAC	158.946	161.792	81.6299	79.2519	215.866	501.536	427.682	402.862
IVGNm27444	AF356520,AF356521,AF356522,AF356523,AF363577,NM_013811	14593	14196	233746	248329	92	0.059	0.936	uc008bua.1,uc008bub.1	NM_013811	Dnahc8	axonemal, heavy chain 8,dynein	12553	0.861		Expression below cutoff	48.54	CTGGATCGAAGACCGCCACGTGAAAGTCAAGGAGTTTTTGGCCAACAACCCTTCCCTGAC	69.6227	168.535	122.797	102.298	89.9178	47.7042	57.1852	42.4857
IVGNm27496	AK129255,BC128567,BC153826,BC153827,NM_001081163	4176	2400	61570	64284	3	0.032	0.575	uc009hhb.1	NM_001081163	Chsy1	carbohydrate (chondroitin) synthase 1	2727.54	0.681	126.465	Nuclear	53.21	GTATAATCAGTTTTTGAAGTCCATACAAGGATATATTTTCCAAGTGGTTTTCTTACACAG	65.0546	55.0952	47.9522	46.654	66.6214	74.6225	90.204	93.8968
IVGNm27503	AK032202,AK075681,AK083173,AK162130,BC117535,NM_173446	3188	1401	561872	565014	3	0.006	0.356	uc009kui.1,uc009kuj.1,uc009kuk.1	NM_173446	Tmem28	RIKEN full-length enriched library, clone:6430500D16 product:hypothetical protein, full insert sequence.,Mus musculus adult male olfactory brain cDNA,Tmem28 protein.,transmembrane protein 28	1973.85	0.619		Expression below cutoff	50.67	TTCTAGTCATCGTGTGTCCATCAGATAATTCTGTCTACGTCCTGTCAGTTTCTAATAGAG	123.872	74.9864	50.5708	49.5572	78.2252	72.0577	545.822	754.147
IVGNm27507	AB244716,AK039431,BC144805,BC144806,BC150666,BC160287,NM_173014	2800	1635	61250	63930	13	0.026	0.42	uc009mug.1	NM_173014	Aytl1a	acyltransferase like 1A	1501.66	0.855		Expression below cutoff	46.89	AAATTGCCCAACGGGACTCTGTTTCCTACGAGGAATTCAAAAGTTTCGCCCTAAAGCACC	80.444	75.4697	73.0562	66.578	118.591	173.091	171.135	171.56
IVGNm27519	AB299229,AK046668,AK049826,AK132088,BC047418,BC094568,BC156425,NM_001081008	8060	5706	61023	69055	40	0.075	0.215	uc009txw.1,uc009txx.1,uc009txy.1	NM_001081008	Taf1	TATA box binding protein,TAF1 RNA polymerase II	6093.99	0.967	335.121	Nuclear	43.39	TTCCCGTGGTTTGGAGGATAGCAACATCAGTTATGGGAGCTATGAGGAGCCTGATCCCAA	406.213	686.634	1169.55	1048.38	355.996	429.692	566.433	680.984
IVGNm27520	BC031147,BC043943,NM_001163085	4348	3993	130571	134919	28	0.032	0.55	uc009utb.1		BC043943,Map3k15	containing frame-shift errors., mRNA (cDNA clone IMAGE:4975522),Mus musculus mitogen-activated protein kinase kinase kinase 15	2679.04	0.649		No enrichment	48.6	AGGAGTGGATGCCAATACAATAGAAAAGATTGTTGAAGAGGACTATACACTTTCTGATAT	55.6071	153.467	290.104	232.006	68.269	205.53	621.196	827.317
IVGNm27576	AK139016,AK160517,BC038146,BC051502,NM_001029938	1487	1107	1586	3073	7	0.412	0.237	uc007kdz.1	NM_001029938	Rilp	Rab interacting lysosomal protein	729.527	0.492		No enrichment	58.7	CTCCCATTCTTGACATCTCTGTACCACACTTTACAGACATAAAGGGATCTCTGAGCTCTG	158.741	236.227	242.683	327.433	165.664	95.217	81.1548	106.648
IVGNm27597	AK003995,AK049392,AK082756,AK122568,AK132204,BC022114,BC037109,BC066998,NM_001164357,NM_001164358,NM_146118	3561	1545	33678	36984	10	0.088	0.462	uc008jfn.1,uc008jfo.1,uc008jfp.1,uc008jfq.1	NM_146118	Slc25a25,mKIAA1896	RIKEN full-length enriched library, clone:C430003I03 product:weakly similar to PEROXISOMAL CA-DEPENDENT SOLUTE CARRIER [Oryctolagus cuniculus], full insert sequence.,Mus musculus 7 days embryo whole body cDNA,Slc25a25 protein.,mitochondrial Ca2+-dependent solute carrier	2006.26	0.588	90.2625	Expression below cutoff	55.9	GATTTGTTTAATTAATAGCCTGTCATTTTCAAGTTCATTTTTTTATTCATATTTATGTTC	111.599	125.456	357.176	470.358	117.835	141.2	150.765	158.167
IVGNm27616	AK005962,BC019967,NM_027062	1038	609	2247	3069	6	0.268	0.584	uc008isi.1	NM_027062	C8g	gamma polypeptide,complement component 8	293.58	0.324		Expression below cutoff	54.66	GACTGCGGACCAATTACACATCCTGAACGAGGTGCCGCGATAAGGCCATCTAGTGGAGAA	118.506	170.342	431.534	426.681	110.72	129.132	204.626	246.93
IVGNm27641	AF390896,AK007201,AK164983,NM_001159548,NM_001159549,NM_010264	6328	1485	197985	204319	11	0.031	0	uc008jnu.1	NM_010264	Nr6a1	group A, member 1,nuclear receptor subfamily 6	3981.77	0.63	11.7259	Expression below cutoff	48.24	TGGGGTTTTGGTTTTGGTTTTTTAAATTGCAGTTGTTTTAAGAAATTCAACCTTTCAGAC	486.65	1421.87	1829.56	1216.01	332.194	297.532	218.483	269.335
IVGNm27655	AK008856,BC033592,BC055802,BC094557,NM_001159965,NM_001159966,NM_001159967,NM_001159968,NR_027640	7019	1770	128574	135461	19	0.051	0.181	uc007dcs.1		AK008856,Ralgps2	RIKEN full-length enriched library, clone:2210408F11 product:unclassifiable, full insert sequence.,Mus musculus adult male stomach cDNA	2910.6	0.415	227.912	No enrichment	44.4	CAGTGTGTTTGCATAAGCTAACCTAAAATGAATTTAACAACAGTTTTCTGAAATATTTCT	1567.97	1674.54	1143.76	1014.57	1641.78	3619.11	2520.49	2498.82
IVGNm27659	AK004880,AK009444,AK012943,AK083938,AK166839,AK169877,AK170449,AK171601,BC034131,BC076590,NM_001024945,NM_023268	3395	2244	32250	34745	12	0.069	0.313	uc007dbo.1,uc007dbp.1	NM_001024945,NM_023268	Qsox1	quiescin Q6 sulfhydryl oxidase 1 isoform a,quiescin Q6 sulfhydryl oxidase 1 isoform b	1445.97	0.51	1574.52	No enrichment	55.75	TACTTTGGTCTCTAAAATCAATGCTAACTTTGGGGTGTGGAAGGTGCTGGGTTTAGGGCA	1958.49	2368.13	3413.07	4814.99	1581.85	1434.49	1816.05	2364.56
IVGNm27786	AK018249,AK019071,AK208437,BC029636,BC045194,BC057857,BC061493,NM_010145	1691	1368	26317	27966	8	0.058	0.807	uc007dwz.1	NM_010145	Ephx1	microsomal,epoxide hydrolase 1	921.269	0.552	575.856	No enrichment	52.66	CCCACTGCATAGCTGTGTTAAGCTACATGGCTTTAATGATAAATGGGTTTATTTCTAAGA	138.532	158.851	346.923	532.766	152.978	521.438	3095.63	4375.77
IVGNm27788	AF149291,AF465519,AK019231,AK151576,AK167395,AK167922,AK171088,AK172892,BC009076,BC049861,NM_178598	1572	636	5783	7324	5	0.184	0	uc007dqp.1	NM_178598	Tagln2	transgelin 2	880.737	0.626	1280.26	No enrichment	55.74	CTTTCCTGATCTCTTCTTTTAGTCCATCCCTTGGCTAGGAGTCAGAGATTCTGCCCCATG	2462.36	1797.82	1347.93	1464.2	2740.67	3848.52	4313.11	4849.94
IVGNm27802	AK019889	1007		28030	29037	5	0.035	0	uc008kbz.1		AK019889	RIKEN full-length enriched library, clone:6430710C18 product:unclassifiable, full insert sequence.,Mus musculus adult male olfactory brain cDNA	449.4	0.446		Expression below cutoff	43.99	CATGCAGCCTGGACCGGGGGCTCTTTGTATATCACTCAACTGAATACTCTTACATACATG	969.974	495.045	400.969	362.651	626.091	173.623	92.9388	99.6496
IVGNm27836	AK028562,BC051045,NM_008882	11035	5682	186005	197040	31	0.056	0	uc007een.1,uc007eeo.1	NM_008882	Plxna2	Plxna2 protein.,plexin A2	6758.53	0.612		Expression below cutoff	49.61	AGTATTTAAAATGTTCCAATAAAGCGGGGTTTTGTTATCTAATATATTATCATGTACCTA	1574.84	1103.13	966.135	978.205	1356.47	506.444	334.528	382.691
IVGNm27838	AK028933,BC002291	2838			2838		1	0					467.373	0.172		Cytoplasmic	47.87	TCACACACTGTAGCCCGGTAATATGTACACATTTGCCTTATATATCAGTTTTTTTTAATT	79.2605	281.537	681.805	765.036	55.3985	56.9045	61.4029	60.8699
IVGNm27950	AK028562,AK042524,BC051045,NM_008882	11035	5682	186005	197040	31	0.056	0	uc007een.1,uc007eeo.1	NM_008882	Plxna2	Plxna2 protein.,plexin A2	6758.53	0.612		Cytoplasmic	49.61	CAGTGACACTTATAATAAAAAGTAAAATTCTCTTGGTACTTTCTAGCTAGTCTAGGGAAT	208.878	151.617	138.601	137.288	187.869	73.8173	53.1129	59.1592
IVGNm27990	AK047694,AK147461,NM_001038607,NM_010600	7150	2967	312225	319375	10	0.022	0	uc007edn.1,uc007edo.1	NM_001038607,NM_010600	Kcnh1	subfamily H,potassium voltage-gated channel	3377.93	0.473		Expression below cutoff	52.4	TTGTATTTTATTTTGCCATAAAGCTGTTTAGCCTTAAGACCCTTGAGTGGAAGTCTAACT	105.826	76.654	47.8811	50.2929	112.953	181.249	125.773	115.877
IVGNm28095	AK080342,NM_001159850	3406	1278	132018	135424	6	0.025	0			Kcnk2		2389.8	0.702		Expression below cutoff	50.55	ATGCCTACCCGTGCAGCTCGGAGCGCGCAGCCCGTCTTGGAATAAGGAGTGAGTACAATG	333.255	844.748	828.287	987.937	1078.51	1340.48	441.706	304.808
IVGNm28153	AB000803,AK088663,BC031665,BC098322,D87747,NM_009911,Z80111	1814	1077	2293	4101	1	0.439	0	uc007cls.1,uc007clt.1	NM_009911	Cxcr4	chemokine (C-X-C motif) receptor 4	1429.62	0.79		No enrichment	45.92	TTTCACTCCCTACAAATGTACAGTCTTGTATTACATTGTTAATAAAAGTCAATGATAAAC	244.36	367.372	198.557	121.674	284.361	365.721	250.868	328.542
IVGNm28174	AB006361,AK002382,AK131859,BC038083,BC043015,NM_008963,X89222	1327	570	2233	3038	6	0.259	0.285	uc008isf.1	NM_008963	Ptgds	prostaglandin H2 D-isomerase	273.947	0.419		No enrichment	56.49	GGACATTGTTTTCCTGCCCCAACCGGATAAGTGCATTCAAGAGTAAACGCAGGTGAGAGA	40.0327	674.013	190.639	245.373	341.547	6014.9	6851.35	6248.73
IVGNm28268	AF084524,AK005388,AK010947,AK085844,AK144101,AK150006,AK181270,AK189906,AK190952,AK191906,AK193253,AK194678,AK200846,AK203395,AK203453,AK204882,AK204927,AK219109,BC027426,NM_011804	2248	663	9400	11541	4	0.051	0.739	uc007djm.1	NM_011804	Creg1	cellular repressor of E1A-stimulated genes 1	462.71	0.67	2727.29	Nuclear	50.43	CATATAATGATGTCGGGAACTGTGACCAAGGTGAACAAGACAGAAGAGGACTATGCAAGG	1329.73	1330.12	1731.96	2026.87	1159.17	1231.57	1101.6	816.389
IVGNm28298	AK148510	1563			1563		1	0					59.682	0.038	702.289	Nuclear	39.8	ACAAATTGAATTTTCAGGTTAGAATTTTGTCATGGGCTTATTTATTATTTACCTCATGAG	555.785	953.214	1528.03	1610.54	525.488	720.988	770.915	747.018
IVGNm28304	AF084524,AK005388,AK010947,AK085844,AK144101,AK150006,BC027426,NM_011804	2248	663	9400	11541	4	0.083	0.137	uc007djm.1	NM_011804	Creg1	cellular repressor of E1A-stimulated genes 1	462.71	0.484	3400.8	No enrichment	50.43	CCTGAAGAATATTTTAACGTCACGCTGCAGTGAAGCAGGATATGGTGGACTGAGTCACAC	1592.8	1844.21	2584.32	2822.21	1667.79	1548.81	1488.92	1153.51
IVGNm28369	AK009563,AK030645,AK031658,AK049491,AK050318,AK051728,AK141374,AK163419,AK165952,AK166293,AK166454,BC006887,BC033408,NM_001042671,NM_001042672,NM_028802	3703	2025	45666	49166	19	0.065	0.406	uc008mmv.1,uc008mmw.1,uc008mmx.1,uc008mmy.1,uc008mmz.1,uc008mna.1,uc008mnb.1	NM_001042671,NM_001042672,NM_028802	Gde5,Prei4	Putative glycerophosphodiester phosphodiesterase 5 (EC 3.1.-.-) (Preimplantation protein 4).,preimplantation protein 4 isoform 2,preimplantation protein 4 isoform 3	3000.36	0.902	888.569	Nuclear	39.81	ACCTCACCTGCTGTCTGACCATGAAGAGGAAATATGAAGCTGATCCAGTTGAATTGTTTG	69.3296	100.72	102.134	108.027	65.7736	61.2926	54.5032	45.7097
IVGNm28376	AK003571,AK078263,AK170782,AK173053,EU568872,NM_001144855	6067	3561	30280	36146	28	0.152	0.188	uc007crm.1,uc007crn.1,uc007cro.1,uc007crp.1		Ppfia4,mKIAA0897	RIKEN full-length enriched library, alpha 4, clone:1110008G13 product:protein tyrosine phosphatase, f polypeptide (PTPRF), full insert sequence., interacting protein (liprin), receptor type,MKIAA0897 protein (Fragment).,Mus musculus 18-day embryo whole body cDNA	3710.46	0.612		No enrichment	57.81	TTCTGCAGATCCCCACACAGAGCACCCAGGCCCGCCAAGTGATGGAGAGAGAGTTCAATA	102.23	143.458	177.314	166.658	76.993	52.4493	84.1643	129.485
IVGNm28387	AF042811,AK002553,AK172281,AY376711,BC011241,NM_009849,U91511	1900	1485	3593	5413	8	0.31	0.27	uc008irw.1	NM_009849	Entpd2	ectonucleoside triphosphate diphosphohydrolase	803.765	0.494		Expression below cutoff	57.93	GCCTCCCGTGGCTGGGAACTTCATAGCCTTTTCTGCTTTCTACTATACTGTAGACTTCCT	85.8924	284.358	313.585	216.223	67.4584	93.395	144.85	151.675
IVGNm28431	AK004380,BC048537,NM_001040130,NM_001109993	1055	324	1144	1940	4	0.398	0.219	uc008isx.1,uc008isy.1	NM_001040130	Tmem141	RIKEN full-length enriched library, clone:1110065P14 product:hypothetical protein, full insert sequence.,Mus musculus 18-day embryo whole body cDNA,transmembrane protein 141	237.495	0.291		Cytoplasmic	54.6	TGCAGTGGAGCTTCCTAGTGTCTGCCATTGCAGGATCTGTGGCCAGCTACAGAGTGACAA	288.182	277.221	348.429	457.859	278.073	171.614	187.847	199.144
IVGNm28436	AF149291,AF465519,AK151576,AK167395,AK167922,AK171088,AK172892,AK195747,BC009076,BC049861,NM_178598	1572	636	5783	7324	5	0.184	0.38	uc007dqp.1	NM_178598	Tagln2	transgelin 2	880.737	0.961	1349.61	No enrichment	55.74	ACATCTTCCAGACTGTGGATCTCTGGGAAGGAAAGAACATGGCTTGTGTGCAGCGGACAC	705.64	473.508	353.323	412.236	728.071	1154.32	1255.43	1404.69
IVGNm28442	AK042322,AK151620,AK152163,AK170569,AK172414,AK172468,BC006756,BC054399,NM_178890	4558	3077	147556	152114	16	0.03	0.436	uc008lix.1	NM_178890	Abtb2	ankyrin repeat and BTB (POZ) domain containing	3214.17	0.706			58.78	CAAAGTCCTTTTGGTGACAGCATCTAACAGGTTCAAGACCTTAATGACCAACAAATCAGA	163.269	130.799	167.567	217.178	292.223	348.305	298.472	265.127
IVGNm28443	AK004803,BC055064,BC060204,NM_025819	3614	2724	57218	60683	19	0.047	0.718	uc007cyq.1	NM_025819	1200016B10Rik	hypothetical protein LOC66875	1727.92	0.56	130.801		39.96	AGACTCTCTATAACTTCCTAATCAAGTATGAGGTAAACAAAAATGTCAAATTCACTGCCC	1140.05	1445.38	2598.46	2772.97	1172.2	1302.39	1106.06	1248.46
IVGNm28499	AK002996,AK134608,AK158725,AK191991,BC003759,NM_010097,U64827,U77330	2761	2057	31864	34625	10	0.076	0.72	uc008ykb.1	NM_010097	Sparcl1	hevin),SPARC-like 1 (mast9	1085.19	0.399		No enrichment	48.21	TAATTGATAATTATAAACTATTAAAAAAACAATGTTCATATTGTCCATAATACCTTATGC	89.968	85.6058	116.608	150.722	90.6953	82.0623	82.6625	54.9665
IVGNm28546	BC100612,NM_008153	2823	1681	35191	38030	2	0.075	0.595	uc008yyj.1	NM_008153	Cmklr1	chemokine-like receptor 1	747.341	0.265	92.8663	Expression below cutoff	54.69	AAACTAATAGGTTGGGGTTTTAGCCATAAATGCTGTTTTGTTCTGTTTTTTCCATGTAAA	498.431	378.515	304.358	330.892	567.349	616.651	793.07	1107.16
IVGNm28564	AK007617,BC044883,NM_026950	2201	462	14243	16441	6	0.049	0.21	uc008xsw.1	NM_026950	Ociad2	OCIA domain containing 2	510.054	0.611		No enrichment	45.23	TTGTCACCCAGGGACTCGTCCACCAAGGTTATTTAGCCGCTAATCCAAGATTTGGATCAT	312.347	370.813	489.126	677.425	284.826	145.873	104.284	99.2204
IVGNm28596	AK013062,AK189470,BC025016	1041			1041		1	0	uc008xbx.1		AK189470	11 days embryo whole body cDNA, RIKEN full-length enriched library, clone:2810410A03 product:unclassifiable, full insert sequence.,Mus musculus 10	103.687	0.105	283.598	No enrichment	54.47	CACCTGTCAAACAGATGGGGCTGTGCTGTGTCATTCTGTCATTGTAATATAAATACAGAT	14065.1	14285.6	16095.4	18630.1	12636.4	11698.9	10103	8929.76
[truncated: 290 more rows]

## Sheet: Column Definitions
Name	Explanation
[truncated: 36 more rows]

## Sheet: Sheet2
204.383	143.208	107.12	88.3157	204.984	187.621	250.224	331.904	IVGNm00005
[truncated: 1,305 more rows]
