# Supplementary material for: Identification of Novel Markers of Mouse Fetal Ovary Development
Source: PLoS One. 2012 Jul 26;7(7):e41683. doi: 10.1371/journal.pone.0041683 (PMC3406020; doi:10.1371/journal.pone.0041683)
Supplement: Table S3 — Top ncRNAs with higher expression in the ovary compared to testis at 11.5, 12.5 and 13.5 dpc. Excel file listing non-coding RNAs that are expressed at higher levels in the ovary compared to testis at 11.5, 12.5 and/or 13.5 dpc identified by microarray analysis using the NCode Mouse array. Non-coding RNA candidates that were validated by qRT-PCR are marked in red. Assignment to expression group is based on cluster analysis and qRT-PCR (in brackets and red). (XLSX) [file pone.0041683.s009.xlsx]

## Sheet: M vs F Noncoding
Code	Probe ID	Acession Number	11.5 dpc	12.5 dpc	13.5 dpc	expression group*
	11.5 to 13.5 dpc
oncRNA1	IVGNm29510	AK011511,L04961,NR_001463.1,NR_001463.2,X59289	15.302	13.538	18.598	A
oncRNA2	IVGNm29419	AK002727,L04961,NR_001463.1,NR_001463.2,NR_001570.1,NR_001570.2	14	10.225	18.228	A
oncRNA3	IVGNm31360	AK019493	3.318	18.806	16.679	B1 (A)
	12.5 and 13.5 dpc
oncRNA4	IVGNm10463	AK036014	-	13.586	18.608	C (C)
oncRNA5	IVGNm27983	AK046039,AK144670	-	13.01	15.82	C (B)
oncRNA6	IVGNm20426	AK015184	-	6.881	15.037	C (B)
oncRNA7	IVGNm31510	AK158310	-	3.535	8.022	B1
oncRNA8	IVGNm28566	AK008014,NR_026688	-	7.558	5.683	B1
oncRNA9	IVGNm13487	AK085777	-	4.787	4.043	B1
	13.5dpc
oncRNA10	IVGNm03839	AK017289	-	-	18.839	C (C)
oncRNA11	IVGNm13680	AK156088	-	-	14.275	C (-)
oncRNA12	IVGNm03972	AK034059	-	-	13.49	C (C)
oncRNA13	IVGNm22715	AK015136,AK016525,AK034425,AK144701,AK154718,AK155868,BC021358,BC061482,BC067070,NR_015524	-	-	12.442	C (C)
oncRNA14	IVGNm10735	AK044909,AK132049	-	-	11.768	B2
oncRNA15	IVGNm00244	AK021294	-	-	11.632	B1 (B)
oncRNA16	IVGNm27713	AK014986	-	-	11.518	C (C)
oncRNA17	IVGNm29572	AK015693	-	-	9.253	B2 (B)
oncRNA18	IVGNm02952	AK020106	-	-	9.122	C
oncRNA19	IVGNm28656	AK015886	-	-	8.76	B2
oncRNA20	IVGNm11326	AK019859	-	-	8.753	C
oncRNA21	IVGNm09248	AK015432	-	-	6.945	C
oncRNA22	IVGNm18707	AK015151,AK029619	-	-	6.905	B1
oncRNA23	IVGNm28566	AK008014,NR_026688	-	-	5.683	B1
oncRNA24	IVGNm13171	AK019083,AK020483,AK090111,EF177380,FJ209304,NR_002847	-	-	3.507	B1
*Expression group is based on cluster analysis (expression group based on qRT-PCR is given in brackets for validated ncRNAs in red)

## Sheet: Unique Probe ID List
Probe ID
IVGNm29510
IVGNm29419
IVGNm31360
IVGNm31510
IVGNm30040
IVGNm28581
IVGNm28566
IVGNm27983
IVGNm27690
IVGNm21949
IVGNm20426
IVGNm18951
IVGNm13487
IVGNm13239
IVGNm13235
IVGNm11365
IVGNm10463
IVGNm09865
IVGNm09764
IVGNm09430
IVGNm03972
IVGNm31734
IVGNm30553
IVGNm29572
IVGNm29471
IVGNm28656
IVGNm27713
IVGNm22715
IVGNm18718
IVGNm18707
IVGNm13680
IVGNm13171
IVGNm11326
IVGNm10735
IVGNm09248
IVGNm04039
IVGNm03839
IVGNm03695
IVGNm02952
IVGNm02946
IVGNm00993
IVGNm00537
IVGNm00244
IVGNm31360
